# Supplementary material for: Genome-wide analysis of the H3K27me3 epigenome and transcriptome in Brassica rapa
Source: Gigascience. 2019 Dec 4;8(12):giz147. doi: 10.1093/gigascience/giz147 (PMC6892454; doi:10.1093/gigascience/giz147)
Supplement: giz147_Supplemental_Files [file giz147_supplemental_files.zip]

Archive with 3 entries (3 files):
- Additional File 1 r1.pdf
- Additional File 2r1.docx
- Additional file 3r1.xlsx
