# Supplementary material for: Genome-wide analysis of the H3K27me3 epigenome and transcriptome in Brassica rapa
Source: Gigascience. 2019 Dec 4;8(12):giz147. doi: 10.1093/gigascience/giz147 (PMC6892454; doi:10.1093/gigascience/giz147)
Supplement: giz147_Supplemental_Files [file giz147_supplemental_files.zip › Additional file 3r1.xlsx]

## Sheet: Table S4
seqnames	start	end	peak	width	epic2_FC	-log10Padj	feature	insideFeature	v1.5_names	ath_blast	sp	gene	symbol	symbol_desc	desc	KO_1	GO_terms	GO_desc	GO_domain
A01	15000	17399	island_1	2400	1.25441	50	BraA01g000060.3C	overlapStart	Bra011900	AT4G38190.1	ath	AT4G38190	ATCSLD4		cellulose synthase/ transferase, transferring glycosyl groups (EC:2.4.1.12)		GO:0016020; GO:0016760; GO:0030244	membrane; cellulose synthase (UDP-forming) activity; cellulose biosynthetic process	cellular_component; molecular_function; biological_process
A01	64800	66199	island_2	1400	1.35197	50	BraA01g000110.3C	includeFeature	Bra011895	AT4G38700.1	ath	AT4G38700			disease resistance-responsive family protein		GO:0016853	isomerase activity	molecular_function
A01	70200	72999	island_3	2800	0.569179	43.4917
A01	76600	77799	island_4	1200	1.39447	50	BraA01g000120.3C	includeFeature	Bra011893	AT4G38770.1	ath	AT2G21140	ATPRP2	ATPRP2 (PROLINE-RICH PROTEIN 2)
A01	84600	85599	island_5	1000	2.3152	50
A01	92400	94399	island_6	2000	0.840905	50	BraA01g000160.3C	overlapStart	Bra011888	AT4G38880.1	ath	AT4G38880	ATASE3	ATASE3 (GLN PHOSPHORIBOSYL PYROPHOSPHATE AMIDOTRANSFERASE 3)	amidophosphoribosyltransferase (EC:2.4.2.14)	K00764 amidophosphoribosyltransferase [EC:2.4.2.14]	GO:0009116	nucleoside metabolic process	biological_process
A01	106000	108599	island_7	2600	1.55802	50	BraA01g000200.3C	includeFeature	Bra011884	AT4G38970.1	ath	AT4G38970			fructose-bisphosphate aldolase, putative	K01623 fructose-bisphosphate aldolase, class I [EC:4.1.2.13]	GO:0003824	catalytic activity	molecular_function
A01	111800	117999	island_8	6200	2.01512	50	BraA01g000220.3C	includeFeature	Bra011882	AT4G39000.1	ath	AT4G39000		AtGH9B17 (Arabidopsis thaliana glycosyl hydrolase 9B17)	catalytic/ hydrolase, hydrolyzing O-glycosyl compounds	K01179 endoglucanase [EC:3.2.1.4]	GO:0003824	catalytic activity	molecular_function
A01	111800	117999	island_8	6200	2.01512	50	BraA01g000230.3C	overlapEnd	Bra011881	AT4G39010.1	ath	AT4G39010		AtGH9B18 (Arabidopsis thaliana glycosyl hydrolase 9B18)	catalytic/ hydrolase, hydrolyzing O-glycosyl compounds (EC:3.2.1.4)	K01179 endoglucanase [EC:3.2.1.4]	GO:0003824	catalytic activity	molecular_function
A01	122400	123399	island_9	1000	1.0506	36.798
A01	152600	153599	island_10	1000	1.43722	50	BraA01g000300.3C	includeFeature	Bra011874	AT4G39130.1	ath	AT4G39130			dehydrin family protein
A01	180400	181799	island_11	1400	2.48191	50	BraA01g000400.3C	includeFeature	Bra011864		ath	AT4G39360			hypothetical protein
A01	180400	181799	island_11	1400	2.48191	50	BraA01g000410.3C	overlapStart	Bra011864		pop	POPTR_801022			ribonucleoside-diphosphate reductase (EC:1.17.4.1)	K10807 ribonucleoside-diphosphate reductase subunit M1 [EC:1.17.4.1]
A01	188000	189399	island_12	1400	0.956525	50
A01	198400	212399	island_13	14000	2.19977	50	BraA01g000440.3C	includeFeature	Bra011861	AT4G39410.1	ath	AT4G39410	WRKY13	WRKY13	transcription factor		GO:0003700; GO:0006355; GO:0043565	sequence-specific DNA binding transcription factor activity; regulation of transcription, DNA-templated; sequence-specific DNA binding	molecular_function; biological_process; molecular_function
A01	243200	248999	island_14	5800	1.73616	50	BraA01g000500.3C	includeFeature	Bra011853	AT4G39590.1	ath	AT4G39590			kelch repeat-containing F-box family protein		GO:0005515	protein binding	molecular_function
A01	243200	248999	island_14	5800	1.73616	50	BraA01g000510.3C	includeFeature	Bra011852	AT1G61540.1	ath	AT4G39590			kelch repeat-containing F-box family protein		GO:0005515	protein binding	molecular_function
A01	252600	257999	island_15	5400	1.86482	50	BraA01g000520.3C	includeFeature	Bra011850
A01	268800	272199	island_16	3400	0.384584	15.5826	BraA01g000550.3C	includeFeature	Bra011846	AT4G39640.2	ath	AT4G39640	GGT1	GGT1 (GAMMA-GLUTAMYL TRANSPEPTIDASE 1)	gamma-glutamyltransferase/ glutathione gamma-glutamylcysteinyltransferase (EC:2.3.2.2)	K00681 gamma-glutamyltranspeptidase [EC:2.3.2.2]
A01	268800	272199	island_16	3400	0.384584	15.5826	BraA01g000560.3C	overlapEnd	Bra011845		ath	AT4G39630			hypothetical protein
A01	285200	286799	island_17	1600	0.46881	12.0581
A01	310800	311799	island_18	1000	1.81801	50	BraA01g000620.3C	includeFeature	Bra011840	AT4G39700.1	ath	AT4G39700			heavy-metal-associated domain-containing protein / copper chaperone (CCH)-related		GO:0030001; GO:0046872	metal ion transport; metal ion binding	biological_process; molecular_function
A01	314800	318399	island_19	3600	1.87477	50	BraA01g000640.3C	includeFeature	Bra011838	AT4G39720.1	ath	AT4G39720			VQ motif-containing protein
A01	325800	336199	island_20	10400	1.93505	50	BraA01g000650.3C	includeFeature	Bra011837	AT4G39740.1	ath	AT4G39740			electron transport SCO1/SenC family protein	K07152
A01	325800	336199	island_20	10400	1.93505	50	BraA01g000660.3C	overlapEnd	Bra011835	AT4G39770.1	ath	AT4G39770			trehalose-6-phosphate phosphatase, putative (EC:3.1.3.12)		GO:0003824; GO:0005992	catalytic activity; trehalose biosynthetic process	molecular_function; biological_process
A01	338200	338799	island_21	600	1.93005	50
A01	339800	340399	island_22	600	2.91481	50
A01	341200	341799	island_23	600	1.41037	50
A01	362000	363799	island_24	1800	1.00781	50	BraA01g000690.3C	includeFeature	Bra011831	AT4G39795.1	ath	AT4G39795			senescence-associated protein-related
A01	373600	375399	island_25	1800	1.05604	50
A01	380200	380799	island_26	600	0.480058	6.36562	BraA01g000720.3C	inside	Bra011828	AT4G39840.1	ath	AT4G39840			hypothetical protein
A01	397600	402399	island_27	4800	1.20669	50
A01	406400	406799	island_28	400	1.28856	23.4023	BraA01g000820.3C	inside			ath	AT5G32613			zinc knuckle (CCHC-type) family protein		GO:0003676; GO:0008270	nucleic acid binding; zinc ion binding	molecular_function; molecular_function
A01	408200	410199	island_29	2000	2.00859	50	BraA01g000830.3C	includeFeature	Bra011821	AT4G39950.1	ath	AT4G39950	CYP79B2		electron carrier/ heme binding / iron ion binding / monooxygenase/ oxygen binding	K11812 cytochrome P450, family 79, subfamily B, polypeptide 2 [EC:1.14.13.-]	GO:0005506; GO:0016705; GO:0020037; GO:0055114	iron ion binding; oxidoreductase activity, acting on paired donors, with incorporation or reduction of molecular oxygen; heme binding; oxidation-reduction process	molecular_function; molecular_function; molecular_function; biological_process
A01	434800	440599	island_30	5800	1.25251	50	BraA01g000880.3C	includeFeature	Bra011815	AT4G40010.1	ath	AT4G40010		SNRK2.7 (SNF1-RELATED PROTEIN KINASE 2.7)	kinase	K14498 serine/threonine-protein kinase SRK2 [EC:2.7.11.1]	GO:0004672; GO:0005524; GO:0006468	protein kinase activity; ATP binding; protein phosphorylation	molecular_function; molecular_function; biological_process
A01	434800	440599	island_30	5800	1.25251	50	BraA01g000890.3C	overlapEnd	Bra011814	AT4G40020.1	ath	AT4G40020			hypothetical protein
A01	450800	452399	island_31	1600	2.49354	50	BraA01g000960.3C	includeFeature	Bra011809		ath	AT5G39560			hypothetical protein
A01	450800	452399	island_31	1600	2.49354	50	BraA01g000970.3C	includeFeature	Bra011809		ath	AT5G39560			hypothetical protein
A01	461600	462999	island_32	1400	2.66368	50
A01	486000	489599	island_33	3600	0.501206	31.4841	BraA01g001050.3C	overlapStart	Bra011802	AT4G38030.1	ath	AT4G38030			lyase		GO:0003824; GO:0005975; GO:0030246	catalytic activity; carbohydrate metabolic process; carbohydrate binding	molecular_function; biological_process; molecular_function
A01	492800	495599	island_34	2800	1.38528	50	BraA01g001070.3C	includeFeature	Bra011800	AT4G38000.1	ath	AT4G38000			Dof-type zinc finger domain-containing protein		GO:0003677; GO:0006355	DNA binding; regulation of transcription, DNA-templated	molecular_function; biological_process
A01	496800	498399	island_35	1600	0.814433	38.3601	BraA01g001080.3C	includeFeature	Bra011799	AT4G37980.1	ath	AT4G37990	ELI3-2	ELI3-2 (ELICITOR-ACTIVATED GENE 3-2)	aryl-alcohol dehydrogenase/ mannitol dehydrogenase		GO:0016491; GO:0055114	oxidoreductase activity; oxidation-reduction process	molecular_function; biological_process
A01	511600	519599	island_36	8000	1.40832	50	BraA01g001100.3C	includeFeature	Bra011797	AT4G37940.1	ath	AT4G37940	AGL21	AGL21	transcription factor		GO:0003700; GO:0005634; GO:0006355	sequence-specific DNA binding transcription factor activity; nucleus; regulation of transcription, DNA-templated	molecular_function; cellular_component; biological_process
A01	511600	519599	island_36	8000	1.40832	50	BraA01g001110.3C	overlapStart	Bra011796	AT4G37930.1	ath	AT4G37930	SHM1	SHM1 (SERINE TRANSHYDROXYMETHYLTRANSFERASE 1)	glycine hydroxymethyltransferase/ poly(U) binding (EC:2.1.2.1)	K00600 glycine hydroxymethyltransferase [EC:2.1.2.1]	GO:0003824	catalytic activity	molecular_function
A01	529400	531999	island_37	2600	0.85102	50	BraA01g001150.3C	overlapStart	Bra011792	AT4G37870.1	ath	AT4G37870	PCK1	PCK1 (PHOSPHOENOLPYRUVATE CARBOXYKINASE 1)	ATP binding / phosphoenolpyruvate carboxykinase (ATP)/ phosphoenolpyruvate carboxykinase/ purine nucleotide binding (EC:4.1.1.49)	K01610 phosphoenolpyruvate carboxykinase (ATP) [EC:4.1.1.49]
A01	535800	540999	island_38	5200	2.40092	50	BraA01g001160.3C	includeFeature	Bra011791	AT4G37860.1	ath	AT4G37860			hypothetical protein
A01	542200	547599	island_39	5400	2.44268	50	BraA01g001170.3C	includeFeature	Bra011790	AT4G37850.1	ath	AT4G37850			basic helix-loop-helix (bHLH) family protein		GO:0046983	protein dimerization activity	molecular_function
A01	549000	549999	island_40	1000	0.606827	10.9713
A01	554800	558599	island_41	3800	2.56556	50	BraA01g001180.3C	overlapStart	Bra011788	AT4G37840.1	ath	AT4G37840	HKL3	HKL3 (HEXOKINASE-LIKE 3)	ATP binding / fructokinase/ glucokinase/ hexokinase (EC:2.7.1.2)	K00844 hexokinase [EC:2.7.1.1]	GO:0004129; GO:0005743; GO:0005751	cytochrome-c oxidase activity; mitochondrial inner membrane; mitochondrial respiratory chain complex IV	molecular_function; cellular_component; cellular_component
A01	590200	593799	island_42	3600	2.07051	50	BraA01g001210.3C	includeFeature	Bra011785	AT4G37780.1	ath	AT4G37780	MYB87	MYB87 (MYB DOMAIN PROTEIN 87)	DNA binding / transcription factor	K09422 myb proto-oncogene protein, plant	GO:0003677	DNA binding	molecular_function
A01	594800	595999	island_43	1200	1.71861	50
A01	596800	604999	island_44	8200	1.68314	50	BraA01g001220.3C	includeFeature	Bra011784	AT4G37770.1	ath	AT4G37770	ACS8	ACS8	1-aminocyclopropane-1-carboxylate synthase (EC:4.4.1.14)	K01762 1-aminocyclopropane-1-carboxylate synthase [EC:4.4.1.14]	GO:0003824; GO:0009058; GO:0030170	catalytic activity; biosynthetic process; pyridoxal phosphate binding	molecular_function; biological_process; molecular_function
A01	605800	606999	island_45	1200	0.382725	6.56778
A01	613600	618199	island_46	4600	1.62419	50	BraA01g001240.3C	includeFeature	Bra011782	AT4G37750.1	ath	AT4G37750	ANT	ANT (AINTEGUMENTA)	DNA binding / transcription factor	K09285 AP2-like factor, ANT lineage	GO:0003677; GO:0003700; GO:0006355; GO:0007275	DNA binding; sequence-specific DNA binding transcription factor activity; regulation of transcription, DNA-templated; multicellular organismal development	molecular_function; molecular_function; biological_process; biological_process
A01	633800	637999	island_47	4200	1.87422	50	BraA01g001260.3C	includeFeature	Bra011780	AT4G37730.1	ath	AT4G37730		AtbZIP7 (Arabidopsis thaliana basic leucine-zipper 7)	DNA binding / transcription factor		GO:0003700; GO:0006355	sequence-specific DNA binding transcription factor activity; regulation of transcription, DNA-templated	molecular_function; biological_process
A01	645200	651599	island_48	6400	2.50047	50	BraA01g001290.3C	includeFeature	Bra011777	AT4G37650.1	ath	AT4G37650	SHR	SHR (SHORT ROOT)	protein binding / sequence-specific DNA binding / transcription factor		GO:0003700; GO:0005634; GO:0008356; GO:0009956; GO:0043565; GO:0048366	sequence-specific DNA binding transcription factor activity; nucleus; asymmetric cell division; radial pattern formation; sequence-specific DNA binding; leaf development	molecular_function; cellular_component; biological_process; biological_process; molecular_function; biological_process
A01	657400	667399	island_49	10000	1.47057	50	BraA01g001310.3C	includeFeature	Bra011775	AT4G37580.1	ath	AT4G37580	HLS1	HLS1 (HOOKLESS 1)	N-acetyltransferase		GO:0008080	N-acetyltransferase activity	molecular_function
A01	677000	680399	island_50	3400	1.20211	50	BraA01g001340.3C	includeFeature	Bra011772	AT4G37540.1	ath	AT4G37540	LBD39	LBD39 (LOB DOMAIN-CONTAINING PROTEIN 39)
A01	683200	684999	island_51	1800	1.03943	50	BraA01g001360.3C	includeFeature	Bra011771	AT4G37520.1	ath	AT4G37520			peroxidase 50 (PER50) (P50) (PRXR2)	K00430 peroxidase [EC:1.11.1.7]	GO:0004601; GO:0006979; GO:0020037; GO:0055114	peroxidase activity; response to oxidative stress; heme binding; oxidation-reduction process	molecular_function; biological_process; molecular_function; biological_process
A01	711800	716599	island_52	4800	2.33704	50	BraA01g001420.3C	includeFeature	Bra011766	AT4G37445.1	ath	AT4G37445			hypothetical protein
A01	717400	719599	island_53	2200	2.33531	50	BraA01g001430.3C	includeFeature	Bra011765		pop	POPTR_240218			hypothetical protein		GO:0005777; GO:0010468	peroxisome; regulation of gene expression	cellular_component; biological_process
A01	721200	722199	island_54	1000	0.564788	10.8588
A01	726400	732799	island_55	6400	1.09423	50	BraA01g001450.3C	includeFeature	Bra011763		vvi	100253913			hypothetical protein LOC100253913
A01	726400	732799	island_55	6400	1.09423	50	BraA01g001460.3C	includeFeature	Bra011762	AT4G37430.1	ath	AT4G37430		CYP91A2 (CYTOCHROME P450 MONOOXYGENASE 91A2)	electron carrier/ heme binding / iron ion binding / monooxygenase/ oxygen binding	K00517 [EC:1.14.-.-]	GO:0005506; GO:0016705; GO:0020037; GO:0055114	iron ion binding; oxidoreductase activity, acting on paired donors, with incorporation or reduction of molecular oxygen; heme binding; oxidation-reduction process	molecular_function; molecular_function; molecular_function; biological_process
A01	735000	741599	island_56	6600	2.73937	50	BraA01g001470.3C	includeFeature	Bra011761	AT4G37430.1	ath	AT4G37430		CYP91A2 (CYTOCHROME P450 MONOOXYGENASE 91A2)	electron carrier/ heme binding / iron ion binding / monooxygenase/ oxygen binding	K00517 [EC:1.14.-.-]	GO:0005506; GO:0016705; GO:0020037; GO:0055114	iron ion binding; oxidoreductase activity, acting on paired donors, with incorporation or reduction of molecular oxygen; heme binding; oxidation-reduction process	molecular_function; molecular_function; molecular_function; biological_process
A01	735000	741599	island_56	6600	2.73937	50	BraA01g001480.3C	includeFeature	Bra011760	AT4G37420.1	ath	AT4G37420			hypothetical protein
A01	743800	745799	island_57	2000	2.49271	50	BraA01g001490.3C	includeFeature	Bra011759	AT4G37410.1	ath	AT4G37410	CYP81F4		electron carrier/ heme binding / iron ion binding / monooxygenase/ oxygen binding	K00517 [EC:1.14.-.-]	GO:0005506; GO:0016705; GO:0020037; GO:0055114	iron ion binding; oxidoreductase activity, acting on paired donors, with incorporation or reduction of molecular oxygen; heme binding; oxidation-reduction process	molecular_function; molecular_function; molecular_function; biological_process
A01	750200	753799	island_58	3600	2.58232	50	BraA01g001500.3C	includeFeature	Bra011758	AT4G37400.1	ath	AT4G37400	CYP81F3		electron carrier/ heme binding / iron ion binding / monooxygenase/ oxygen binding	K00517 [EC:1.14.-.-]	GO:0005506; GO:0016705; GO:0020037; GO:0055114	iron ion binding; oxidoreductase activity, acting on paired donors, with incorporation or reduction of molecular oxygen; heme binding; oxidation-reduction process	molecular_function; molecular_function; molecular_function; biological_process
A01	761200	766399	island_59	5200	2.27893	50	BraA01g001510.3C	includeFeature	Bra041046	AT4G37390.1	ath	AT4G37390	BRU6	BRU6	indole-3-acetic acid amido synthetase	K14487 auxin responsive GH3 gene family
A01	767800	771399	island_60	3600	2.26469	50
A01	772800	780399	island_61	7600	1.79248	50	BraA01g001520.3C	includeFeature	Bra011757	AT4G37370.1	ath	AT4G37370	CYP81D8		electron carrier/ heme binding / iron ion binding / monooxygenase/ oxygen binding	K00517 [EC:1.14.-.-]	GO:0005506; GO:0016705; GO:0020037; GO:0055114	iron ion binding; oxidoreductase activity, acting on paired donors, with incorporation or reduction of molecular oxygen; heme binding; oxidation-reduction process	molecular_function; molecular_function; molecular_function; biological_process
A01	772800	780399	island_61	7600	1.79248	50	BraA01g001530.3C	includeFeature	Bra011756	AT4G37330.1	ath	AT4G37330	CYP81D4		electron carrier/ heme binding / iron ion binding / monooxygenase/ oxygen binding	K00517 [EC:1.14.-.-]	GO:0005506; GO:0016705; GO:0020037; GO:0055114	iron ion binding; oxidoreductase activity, acting on paired donors, with incorporation or reduction of molecular oxygen; heme binding; oxidation-reduction process	molecular_function; molecular_function; molecular_function; biological_process
A01	782200	784599	island_62	2400	1.38528	50	BraA01g001540.3C	overlapStart	Bra011755	AT4G37310.1	ath	AT4G37310	CYP81H1		electron carrier/ heme binding / iron ion binding / monooxygenase/ oxygen binding	K00517 [EC:1.14.-.-]	GO:0005506; GO:0016705; GO:0020037; GO:0055114	iron ion binding; oxidoreductase activity, acting on paired donors, with incorporation or reduction of molecular oxygen; heme binding; oxidation-reduction process	molecular_function; molecular_function; molecular_function; biological_process
A01	786400	788399	island_63	2000	0.994198	50	BraA01g001550.3C	overlapStart	Bra011754	AT4G37300.1	ath	AT4G37300	MEE59	MEE59 (maternal effect embryo arrest 59)
A01	786400	788399	island_63	2000	0.994198	50	BraA01g001560.3C	includeFeature	Bra011753	AT4G37295.1	ath	AT4G37295			hypothetical protein
A01	803000	805199	island_64	2200	0.899137	50
A01	823400	825799	island_65	2400	1.00996	50	BraA01g001620.3C	overlapStart	Bra011746	AT4G36880.1	ath	AT4G36880	CP1	CP1 (CYSTEINE PROTEINASE1)	cysteine-type endopeptidase/ cysteine-type peptidase		GO:0006508; GO:0008234	proteolysis; cysteine-type peptidase activity	biological_process; molecular_function
A01	836400	837799	island_66	1400	1.17677	50	BraA01g001640.3C	includeFeature	Bra011744	AT4G36900.1	ath	AT4G36900		RAP2.10 (related to AP2 10)	DNA binding / transcription factor	K09286 EREBP-like factor	GO:0003677; GO:0003700; GO:0006355	DNA binding; sequence-specific DNA binding transcription factor activity; regulation of transcription, DNA-templated	molecular_function; molecular_function; biological_process
A01	859000	859999	island_67	1000	1.05781	50
A01	863200	863999	island_68	800	1.3881	50	BraA01g001680.3C	overlapEnd
A01	866000	867999	island_69	2000	1.24861	50
A01	885800	887399	island_70	1600	0.296176	5.09371
A01	888400	889599	island_71	1200	0.91115	50	BraA01g001740.3C	overlapStart	Bra011735	AT4G36990.1	ath	AT4G36990	HSF4	HSF4 (HEAT SHOCK FACTOR 4)	DNA binding / transcription factor/ transcription repressor		GO:0003700; GO:0005634; GO:0006355; GO:0043565	sequence-specific DNA binding transcription factor activity; nucleus; regulation of transcription, DNA-templated; sequence-specific DNA binding	molecular_function; cellular_component; biological_process; molecular_function
A01	897800	905599	island_72	7800	1.48513	50	BraA01g001770.3C	overlapStart	Bra011732	AT4G37050.1	ath	AT4G37050	PLP4	PLP4 (PATATIN-LIKE PROTEIN 4)	nutrient reservoir		GO:0006629; GO:0008152	lipid metabolic process; metabolic process	biological_process; biological_process
A01	897800	905599	island_72	7800	1.48513	50	BraA01g001780.3C	includeFeature	Bra011731	AT4G37070.2	ath	AT4G37060	PLP5	PLP5 (PATATIN-LIKE PROTEIN 5)	nutrient reservoir		GO:0006629; GO:0008152	lipid metabolic process; metabolic process	biological_process; biological_process
A01	907000	908999	island_73	2000	0.826449	50	BraA01g001790.3C	overlapStart	Bra011730	AT4G37070.2	ath	AT4G37060	PLP5	PLP5 (PATATIN-LIKE PROTEIN 5)	nutrient reservoir		GO:0006629; GO:0008152	lipid metabolic process; metabolic process	biological_process; biological_process
A01	934600	935599	island_74	1000	1.02073	50	BraA01g001860.3C	overlapStart	Bra011722	AT4G37150.1	ath	AT4G37150	MES9	MES9 (METHYL ESTERASE 9)	hydrolase, acting on ester bonds / methyl indole-3-acetate esterase/ methyl jasmonate esterase/ methyl salicylate esterase	K08233 polyneuridine-aldehyde esterase [EC:3.1.1.78]
A01	937000	940399	island_75	3400	0.948153	50	BraA01g001870.3C	overlapStart	Bra011721	AT4G37160.1	ath	AT4G37160	sks15	sks15 (SKU5 Similar 15)	copper ion binding / oxidoreductase		GO:0005507; GO:0016491; GO:0055114	copper ion binding; oxidoreductase activity; oxidation-reduction process	molecular_function; molecular_function; biological_process
A01	944400	946599	island_76	2200	1.00978	50
A01	965600	966399	island_77	800	0.417032	5.48108	BraA01g001930.3C	overlapEnd	Bra011717	AT4G37235.1	ath	AT4G37235			hypothetical protein
A01	982200	983199	island_78	1000	0.635917	16.3383	BraA01g001970.3C	inside	Bra011713	AT4G36870.2	ath	AT4G36870	BLH2	BLH2 (BEL1-LIKE HOMEODOMAIN 2)	DNA binding / transcription factor		GO:0003677; GO:0006355	DNA binding; regulation of transcription, DNA-templated	molecular_function; biological_process
A01	998400	999999	island_79	1600	1.12675	50	BraA01g001980.3C	inside	Bra011712	AT4G36860.1	ath	AT4G36860			zinc ion binding
A01	1024000	1032399	island_80	8400	0.731249	50	BraA01g002070.3C	overlapStart	Bra011703	AT4G36750.1	ath	AT4G36750			quinone reductase family protein
A01	1024000	1032399	island_80	8400	0.731249	50	BraA01g002080.3C	overlapStart	Bra017780	AT4G36740.1	ath	AT4G36740	ATHB40	ATHB40 (ARABIDOPSIS THALIANA HOMEOBOX PROTEIN 40)	DNA binding / transcription factor	K09338 homeobox-leucine zipper protein	GO:0003677; GO:0006355; GO:0043565	DNA binding; regulation of transcription, DNA-templated; sequence-specific DNA binding	molecular_function; biological_process; molecular_function
A01	1033200	1036199	island_81	3000	1.84576	50	BraA01g002080.3C	overlapEnd	Bra017780	AT4G36740.1	ath	AT4G36740	ATHB40	ATHB40 (ARABIDOPSIS THALIANA HOMEOBOX PROTEIN 40)	DNA binding / transcription factor	K09338 homeobox-leucine zipper protein	GO:0003677; GO:0006355; GO:0043565	DNA binding; regulation of transcription, DNA-templated; sequence-specific DNA binding	molecular_function; biological_process; molecular_function
A01	1045600	1048399	island_82	2800	0.472987	22.4522
A01	1075000	1079199	island_83	4200	0.875718	50	BraA01g002180.3C	includeFeature	Bra011695	AT4G36620.1	ath	AT4G36620			zinc finger (GATA type) family protein		GO:0003700; GO:0006355; GO:0008270; GO:0043565	sequence-specific DNA binding transcription factor activity; regulation of transcription, DNA-templated; zinc ion binding; sequence-specific DNA binding	molecular_function; biological_process; molecular_function; molecular_function
A01	1080000	1081599	island_84	1600	3.05708	50	BraA01g002190.3C	overlapStart	Bra011694	AT4G36610.1	ath	AT4G36610			hydrolase, alpha/beta fold family protein
A01	1083200	1086199	island_85	3000	1.35794	50	BraA01g002190.3C	overlapEnd	Bra011694	AT4G36610.1	ath	AT4G36610			hydrolase, alpha/beta fold family protein
A01	1083200	1086199	island_85	3000	1.35794	50	BraA01g002200.3C	includeFeature	Bra011693	AT4G36610.1	ath	AT4G36610			hydrolase, alpha/beta fold family protein
A01	1083200	1086199	island_85	3000	1.35794	50	BraA01g002210.3C	overlapEnd	Bra011692	AT4G36580.1	ath	AT4G36580			AAA-type ATPase family protein		GO:0005524	ATP binding	molecular_function
A01	1088000	1093199	island_86	5200	1.88408	50	BraA01g002210.3C	overlapStart	Bra011692	AT4G36580.1	ath	AT4G36580			AAA-type ATPase family protein		GO:0005524	ATP binding	molecular_function
A01	1088000	1093199	island_86	5200	1.88408	50	BraA01g002220.3C	includeFeature	Bra011691	AT1G75250.2	pop	POPTR_1111564			hypothetical protein		GO:0003677	DNA binding	molecular_function
A01	1094000	1095999	island_87	2000	1.35559	50
A01	1105800	1108599	island_88	2800	0.939272	50
A01	1120000	1123399	island_89	3400	1.47048	50	BraA01g002280.3C	overlapStart	Bra011685	AT4G36470.1	ath	AT4G36470			S-adenosyl-L-methionine:carboxyl methyltransferase family protein		GO:0008168	methyltransferase activity	molecular_function
A01	1147200	1156199	island_90	9000	1.45947	50	BraA01g002350.3C	includeFeature	Bra011678	AT4G36380.1	ath	AT4G36380	ROT3	ROT3 (ROTUNDIFOLIA 3)	oxidoreductase, acting on paired donors, with incorporation or reduction of molecular oxygen, NADH or NADPH as one donor, and incorporation of one atom of oxygen / oxygen binding / steroid hydroxylase	K12637 cytochrome P450, family 90, subfamily C, polypeptide 1 [EC:1.14.-.-]	GO:0004497; GO:0005506; GO:0016705; GO:0020037; GO:0055114	monooxygenase activity; iron ion binding; oxidoreductase activity, acting on paired donors, with incorporation or reduction of molecular oxygen; heme binding; oxidation-reduction process	molecular_function; molecular_function; molecular_function; molecular_function; biological_process
A01	1171400	1173999	island_91	2600	1.20799	50	BraA01g002370.3C	inside	Bra011676	AT4G36280.1	ath	AT4G36280			ATP-binding region, ATPase-like domain-containing protein
A01	1178600	1187999	island_92	9400	2.56864	50	BraA01g002380.3C	includeFeature	Bra011675	AT4G36260.1	ath	AT4G36260	STY2	STY2 (STYLISH 2)	transcription factor
A01	1178600	1187999	island_92	9400	2.56864	50	BraA01g002390.3C	overlapEnd	Bra011674	AT4G36250.1	ath	AT4G36250		ALDH3F1 (Aldehyde Dehydrogenase 3F1)	3-chloroallyl aldehyde dehydrogenase/ aldehyde dehydrogenase (NAD) (EC:1.2.1.27)	K00128 aldehyde dehydrogenase (NAD+) [EC:1.2.1.3]	GO:0004030; GO:0006081; GO:0008152; GO:0016491; GO:0055114	aldehyde dehydrogenase [NAD(P)+] activity; cellular aldehyde metabolic process; metabolic process; oxidoreductase activity; oxidation-reduction process	molecular_function; biological_process; biological_process; molecular_function; biological_process
A01	1192400	1195599	island_93	3200	1.60052	50	BraA01g002400.3C	includeFeature	Bra011673	AT4G36240.1	ath	AT4G36240			zinc finger (GATA type) family protein		GO:0003677; GO:0003700; GO:0005634; GO:0006355; GO:0008270; GO:0043565; GO:0045893	DNA binding; sequence-specific DNA binding transcription factor activity; nucleus; regulation of transcription, DNA-templated; zinc ion binding; sequence-specific DNA binding; positive regulation of transcription, DNA-templated	molecular_function; molecular_function; cellular_component; biological_process; molecular_function; molecular_function; biological_process
A01	1192400	1195599	island_93	3200	1.60052	50	BraA01g002410.3C	includeFeature	Bra038773		ath	AT4G36230			hypothetical protein
A01	1198000	1204599	island_94	6600	1.40207	50	BraA01g002420.3C	includeFeature	Bra011671	AT4G36220.1	ath	AT4G36220	FAH1	FAH1 (FERULIC ACID 5-HYDROXYLASE 1)	ferulate 5-hydroxylase/ monooxygenase	K09755 ferulate-5-hydroxylase [EC:1.14.-.-]	GO:0005506; GO:0016705; GO:0020037; GO:0055114	iron ion binding; oxidoreductase activity, acting on paired donors, with incorporation or reduction of molecular oxygen; heme binding; oxidation-reduction process	molecular_function; molecular_function; molecular_function; biological_process
A01	1219600	1222999	island_95	3400	0.538475	32.909
A01	1228400	1237599	island_96	9200	1.94046	50	BraA01g002460.3C	includeFeature	Bra011667	AT4G36160.1	ath	AT4G36160		ANAC076 (ARABIDOPSIS NAC DOMAIN CONTAINING PROTEIN 76)	transcription factor		GO:0003677; GO:0006355	DNA binding; regulation of transcription, DNA-templated	molecular_function; biological_process
A01	1255400	1257199	island_97	1800	0.863007	50	BraA01g002500.3C	overlapEnd	Bra011663	AT4G36120.1	ath	AT4G36120			hypothetical protein
A01	1258600	1262199	island_98	3600	1.50408	50	BraA01g002510.3C	includeFeature	Bra011662	AT4G36110.1	ath	AT4G36110			auxin-responsive protein, putative	K14488 SAUR family protein	GO:0009733	response to auxin	biological_process
A01	1267600	1269199	island_99	1600	1.11926	50	BraA01g002530.3C	overlapEnd	Bra011660	AT4G36090.3	ath	AT4G36090			oxidoreductase, 2OG-Fe(II) oxygenase family protein		GO:0016491; GO:0055114	oxidoreductase activity; oxidation-reduction process	molecular_function; biological_process
A01	1299200	1300399	island_100	1200	1.62394	50
A01	1331000	1332799	island_101	1800	0.235146	4.57313
A01	1350600	1351799	island_102	1200	1.08991	50
A01	1358200	1364599	island_103	6400	2.05644	50	BraA01g002720.3C	overlapStart	Bra011641	AT4G35820.1	ath	AT4G35820			oxidoreductase, 2OG-Fe(II) oxygenase family protein	K00472 prolyl 4-hydroxylase [EC:1.14.11.2]	GO:0005506; GO:0016491; GO:0016705; GO:0031418; GO:0055114	iron ion binding; oxidoreductase activity; oxidoreductase activity, acting on paired donors, with incorporation or reduction of molecular oxygen; L-ascorbic acid binding; oxidation-reduction process	molecular_function; molecular_function; molecular_function; molecular_function; biological_process
A01	1358200	1364599	island_103	6400	2.05644	50	BraA01g002730.3C	includeFeature	Bra011640	AT4G35820.1	ath	AT4G35820			oxidoreductase, 2OG-Fe(II) oxygenase family protein	K00472 prolyl 4-hydroxylase [EC:1.14.11.2]	GO:0005506; GO:0016491; GO:0016705; GO:0031418; GO:0055114	iron ion binding; oxidoreductase activity; oxidoreductase activity, acting on paired donors, with incorporation or reduction of molecular oxygen; L-ascorbic acid binding; oxidation-reduction process	molecular_function; molecular_function; molecular_function; molecular_function; biological_process
A01	1371200	1372799	island_104	1600	1.04818	50	BraA01g002750.3C	overlapStart	Bra011638	AT4G35800.1	vvi	100264310		similar to NRPB1 (RNA POLYMERASE II LARGE SUBUNIT)	DNA binding / DNA-directed RNA polymerase	K03006 DNA-directed RNA polymerase II subunit RPB1 [EC:2.7.7.6]
A01	1398800	1405599	island_105	6800	2.16129	50	BraA01g002810.3C	includeFeature	Bra011632	AT4G35690.1	ath	AT4G35690			hypothetical protein
A01	1398800	1405599	island_105	6800	2.16129	50	BraA01g002820.3C	includeFeature	Bra011631	AT4G35700.1	ath	AT4G35700			zinc finger (C2H2 type) family protein		GO:0003676	nucleic acid binding	molecular_function
A01	1398800	1405599	island_105	6800	2.16129	50	BraA01g002830.3C	includeFeature	Bra011630	AT4G35690.1	ath	AT4G35690			hypothetical protein
A01	1412000	1414599	island_106	2600	0.781997	50	BraA01g002850.3C	overlapEnd	Bra011628	AT4G35610.1	ath	AT4G35610			zinc finger (C2H2 type) family protein		GO:0003676	nucleic acid binding	molecular_function
A01	1412000	1414599	island_106	2600	0.781997	50	BraA01g002860.3C	overlapEnd	Bra011627	AT4G35600.2	ath	AT4G35600		CONNEXIN 32	ATP binding / kinase/ protein kinase/ protein serine/threonine kinase	K00924 [EC:2.7.1.-]	GO:0004672; GO:0005524; GO:0006468	protein kinase activity; ATP binding; protein phosphorylation	molecular_function; molecular_function; biological_process
A01	1421200	1423799	island_107	2600	0.821483	50	BraA01g002880.3C	includeFeature	Bra011625		ath	AT4G12735			hypothetical protein
A01	1467600	1470199	island_108	2600	1.36357	50	BraA01g002980.3C	overlapEnd	Bra011615	AT4G35440.1	ath	AT4G35440	CLC-E	CLC-E (CHLORIDE CHANNEL E)	ion channel/ voltage-gated chloride channel		GO:0003824; GO:0050662	catalytic activity; coenzyme binding	molecular_function; molecular_function
A01	1467600	1470199	island_108	2600	1.36357	50	BraA01g002990.3C	includeFeature	Bra011614	AT3G18150.1	ath	AT3G18150			hypothetical protein		GO:0005515	protein binding	molecular_function
A01	1472400	1479399	island_109	7000	2.21433	50	BraA01g003010.3C	includeFeature	Bra011612	AT4G35390.1	ath	AT4G35390	AGF1	AGF1 (AT-hook protein of GA feedback 1)	transcription factor
A01	1472400	1479399	island_109	7000	2.21433	50	BraA01g003020.3C	overlapEnd	Bra011611	AT4G35380.1	ath	AT4G35380			guanine nucleotide exchange family protein		GO:0005086; GO:0005488; GO:0032012	ARF guanyl-nucleotide exchange factor activity; binding; regulation of ARF protein signal transduction	molecular_function; molecular_function; biological_process
A01	1484200	1485399	island_110	1200	0.760227	28.255	BraA01g003020.3C	overlapStart	Bra011611	AT4G35380.1	ath	AT4G35380			guanine nucleotide exchange family protein		GO:0005086; GO:0005488; GO:0032012	ARF guanyl-nucleotide exchange factor activity; binding; regulation of ARF protein signal transduction	molecular_function; molecular_function; biological_process
A01	1486200	1487799	island_111	1600	0.631544	25.5318	BraA01g003030.3C	overlapEnd	Bra011610	AT4G35370.1	ath	AT4G18905			transducin family protein / WD-40 repeat family protein	K14791 periodic tryptophan protein 1	GO:0005515	protein binding	molecular_function
A01	1521400	1527799	island_112	6400	0.694835	50	BraA01g003120.3C	overlapEnd	Bra011601	AT4G35280.1	ath	AT4G35280			zinc finger (C2H2 type) family protein		GO:0003676	nucleic acid binding	molecular_function
A01	1544200	1548799	island_113	4600	0.81254	50
A01	1599200	1601399	island_114	2200	1.95214	50	BraA01g003230.3C	includeFeature	Bra011590	AT4G35180.1	ath	AT4G35180	LHT7	LHT7 (Lys/His transporter 7)	amino acid transmembrane transporter
A01	1608600	1609799	island_115	1200	3.05977	50
A01	1610600	1612199	island_116	1600	2.62127	50
A01	1644400	1647999	island_117	3600	1.29956	50
A01	1666000	1668199	island_118	2200	1.00108	50
A01	1670200	1670999	island_119	800	0.400633	5.31798	BraA01g003350.3C	inside	Bra011579	AT4G35030.3	ath	AT4G35030			protein kinase family protein		GO:0004672; GO:0005524; GO:0006468	protein kinase activity; ATP binding; protein phosphorylation	molecular_function; molecular_function; biological_process
A01	1673200	1674399	island_120	1200	0.564976	16.0038	BraA01g003350.3C	overlapStart	Bra011579	AT4G35030.3	ath	AT4G35030			protein kinase family protein		GO:0004672; GO:0005524; GO:0006468	protein kinase activity; ATP binding; protein phosphorylation	molecular_function; molecular_function; biological_process
A01	1678800	1682199	island_121	3400	0.380967	15.0945	BraA01g003370.3C	overlapStart	Bra011577	AT4G35010.1	ath	AT4G35010	BGAL11	BGAL11 (beta-galactosidase 11)	beta-galactosidase		GO:0030246	carbohydrate binding	molecular_function
A01	1689800	1694199	island_122	4400	2.16541	50	BraA01g003390.3C	includeFeature	Bra011575	AT4G34970.1	ath	AT4G34970	ADF9	ADF9 (ACTIN DEPOLYMERIZING FACTOR 9)	actin binding		GO:0003779; GO:0005622; GO:0015629; GO:0030042	actin binding; intracellular; actin cytoskeleton; actin filament depolymerization	molecular_function; cellular_component; cellular_component; biological_process
A01	1689800	1694199	island_122	4400	2.16541	50	BraA01g003400.3C	overlapEnd	Bra011574	AT4G34960.1	ath	AT4G34960			peptidyl-prolyl cis-trans isomerase, putative / cyclophilin, putative / rotamase, putative		GO:0000413; GO:0003755; GO:0006457	protein peptidyl-prolyl isomerization; peptidyl-prolyl cis-trans isomerase activity; protein folding	biological_process; molecular_function; biological_process
A01	1724000	1724999	island_123	1000	1.24665	50	BraA01g003470.3C	overlapStart	Bra011567	AT4G34860.2	ath	AT4G34860			beta-fructofuranosidase, putative / invertase, putative / saccharase, putative / beta-fructosidase, putative (EC:3.2.1.26)		GO:0003824	catalytic activity	molecular_function
A01	1739200	1740399	island_124	1200	0.882733	34.9807	BraA01g003520.3C	includeFeature	Bra011562	AT4G34790.1	ath	AT4G34790			auxin-responsive family protein	K14488 SAUR family protein	GO:0009733	response to auxin	biological_process
A01	1743600	1746999	island_125	3400	0.644739	50	BraA01g003530.3C	includeFeature	Bra011561	AT4G34770.1	ath	AT4G34770			auxin-responsive family protein	K14488 SAUR family protein	GO:0009733	response to auxin	biological_process
A01	1759200	1759799	island_126	600	0.684816	10.9221
A01	1774000	1775399	island_127	1400	2.56882	50	BraA01g003600.3C	overlapStart	Bra011555	AT4G34710.2	ath	AT4G34710	ADC2	ADC2 (ARGININE DECARBOXYLASE 2)	arginine decarboxylase (EC:4.1.1.19)	K01583 arginine decarboxylase [EC:4.1.1.19]	GO:0003824	catalytic activity	molecular_function
A01	1809200	1810199	island_128	1000	1.42813	50
A01	1811600	1813199	island_129	1600	0.864224	40.1647
A01	1814200	1815999	island_130	1800	0.941362	50
A01	1822600	1825799	island_131	3200	0.786521	50	BraA01g003710.3C	overlapStart	Bra011544	AT4G34580.1	ath	AT4G34580	COW1	COW1 (CAN OF WORMS1)	phosphatidylinositol transporter/ transporter		GO:0005215; GO:0005622; GO:0006810	transporter activity; intracellular; transport	molecular_function; cellular_component; biological_process
A01	1832600	1833799	island_132	1200	1.29434	50
A01	1837800	1840399	island_133	2600	0.384183	14.0551
A01	1841200	1841999	island_134	800	0.410466	7.20562
A01	1848400	1850599	island_135	2200	1.05516	50	BraA01g003750.3C	includeFeature
A01	1881000	1885599	island_136	4600	1.62304	50	BraA01g003820.3C	overlapStart	Bra011532	AT4G34420.1	ath	AT4G34420			hypothetical protein
A01	1881000	1885599	island_136	4600	1.62304	50	BraA01g003830.3C	includeFeature	Bra011531	AT4G34419.1	ath	AT4G34420			hypothetical protein
A01	1891200	1892199	island_137	1000	1.56488	50
A01	1893200	1895399	island_138	2200	0.141881	2.19648	BraA01g003860.3C	overlapEnd	Bra011527	AT4G34390.1	ath	AT4G34390	XLG2	XLG2 (extra-large GTP-binding protein 2)	guanyl nucleotide binding / signal transducer		GO:0003676; GO:0003924; GO:0004871; GO:0007186; GO:0019001; GO:0031683	nucleic acid binding; GTPase activity; signal transducer activity; G-protein coupled receptor signaling pathway; guanyl nucleotide binding; G-protein beta/gamma-subunit complex binding	molecular_function; molecular_function; molecular_function; biological_process; molecular_function; molecular_function
A01	1904600	1905999	island_139	1400	0.99886	50	BraA01g003880.3C	overlapStart	Bra011525	AT4G34380.1	ath	AT4G34380			transducin family protein / WD-40 repeat family protein		GO:0005515	protein binding	molecular_function
A01	1949600	1951799	island_140	2200	2.2294	50	BraA01g004000.3C	includeFeature	Bra011513	AT4G34250.1	ath	AT4G34250	KCS16	KCS16 (3-KETOACYL-COA SYNTHASE 16)	acyltransferase/ catalytic/ transferase, transferring acyl groups other than amino-acyl groups		GO:0003824; GO:0008152	catalytic activity; metabolic process	molecular_function; biological_process
A01	1959800	1961599	island_141	1800	1.01474	50	BraA01g004030.3C	overlapStart	Bra011510	AT4G34230.1	ath	AT4G34230	ATCAD5	ATCAD5 (CINNAMYL ALCOHOL DEHYDROGENASE 5)	cinnamyl-alcohol dehydrogenase (EC:1.1.1.195)	K00083 cinnamyl-alcohol dehydrogenase [EC:1.1.1.195]	GO:0016491; GO:0055114	oxidoreductase activity; oxidation-reduction process	molecular_function; biological_process
A01	1976000	1977199	island_142	1200	0.452306	9.20334	BraA01g004070.3C	overlapStart	Bra011506	AT4G34200.1	ath	AT4G34200	EDA9	EDA9 (embryo sac development arrest 9)	ATP binding	K00058 D-3-phosphoglycerate dehydrogenase [EC:1.1.1.95]	GO:0008152; GO:0016616; GO:0051287; GO:0055114	metabolic process; oxidoreductase activity, acting on the CH-OH group of donors, NAD or NADP as acceptor; NAD binding; oxidation-reduction process	biological_process; molecular_function; molecular_function; biological_process
A01	1986200	1988199	island_143	2000	0.993547	50	BraA01g004100.3C	includeFeature	Bra011503	AT2G17305.1	ath	AT2G17305			hypothetical protein		GO:0005515	protein binding	molecular_function
A01	1991400	1995999	island_144	4600	0.255828	11.8479	BraA01g004120.3C	overlapStart	Bra011502
A01	1998200	1999999	island_145	1800	0.49225	16.5504
A01	2019400	2021199	island_146	1800	0.409845	11.1801
A01	2079000	2092199	island_147	13200	1.16645	50	BraA01g004310.3C	includeFeature	Bra011476	AT4G33880.1	ath	AT4G33880			basic helix-loop-helix (bHLH) family protein		GO:0046983	protein dimerization activity	molecular_function
A01	2099200	2104399	island_148	5200	0.409951	27.7503	BraA01g004320.3C	overlapEnd	Bra011475	AT4G33870.1	ath	AT4G33870			peroxidase, putative		GO:0004601; GO:0006979; GO:0020037; GO:0055114	peroxidase activity; response to oxidative stress; heme binding; oxidation-reduction process	molecular_function; biological_process; molecular_function; biological_process
A01	2099200	2104399	island_148	5200	0.409951	27.7503	BraA01g004330.3C	includeFeature	Bra011474	AT4G33800.1	ath	AT4G33800			hypothetical protein
A01	2107000	2115599	island_149	8600	0.935756	50	BraA01g004350.3C	overlapStart	Bra011470	AT4G33790.1	ath	AT4G33790	CER4	CER4 (ECERIFERUM 4)	fatty acyl-CoA reductase (alcohol-forming)/ oxidoreductase, acting on the CH-CH group of donors
A01	2137600	2141199	island_150	3600	2.11595	50	BraA01g004400.3C	includeFeature	Bra011465	AT4G33730.1	ath	AT4G33730			pathogenesis-related protein, putative		GO:0005576	extracellular region	cellular_component
A01	2137600	2141199	island_150	3600	2.11595	50	BraA01g004410.3C	includeFeature	Bra011464	AT4G33720.1	ath	AT4G33720			pathogenesis-related protein, putative		GO:0005576	extracellular region	cellular_component
A01	2142000	2143799	island_151	1800	1.28055	50	BraA01g004420.3C	includeFeature	Bra039994	AT2G03430.1	ath	AT2G03430			ankyrin repeat family protein	K06694 26S proteasome non-ATPase regulatory subunit 10	GO:0005515; GO:0006355; GO:0042393	protein binding; regulation of transcription, DNA-templated; histone binding	molecular_function; biological_process; molecular_function
A01	2224600	2228799	island_152	4200	1.78655	50	BraA01g004610.3C	overlapEnd	Bra011441	AT4G33450.1	ath	AT4G33460	ATNAP13		transporter		GO:0003677; GO:0005524; GO:0016887	DNA binding; ATP binding; ATPase activity	molecular_function; molecular_function; molecular_function
A01	2224600	2228799	island_152	4200	1.78655	50	BraA01g004620.3C	overlapEnd	Bra011440	AT4G33440.1	ath	AT4G33440			glycoside hydrolase family 28 protein / polygalacturonase (pectinase) family protein		GO:0004650; GO:0005975	polygalacturonase activity; carbohydrate metabolic process	molecular_function; biological_process
A01	2235400	2238399	island_153	3000	1.71697	50	BraA01g004640.3C	includeFeature	Bra011438	AT4G33420.1	ath	AT4G33420			peroxidase, putative	K00430 peroxidase [EC:1.11.1.7]	GO:0004601; GO:0006979; GO:0020037; GO:0055114	peroxidase activity; response to oxidative stress; heme binding; oxidation-reduction process	molecular_function; biological_process; molecular_function; biological_process
A01	2254200	2257999	island_154	3800	0.574943	43.1907	BraA01g004690.3C	overlapStart	Bra011433	AT4G33330.1	ath	AT4G33330	PGSIP3		transferase, transferring glycosyl groups		GO:0005794; GO:0009834; GO:0015020; GO:0016757; GO:0045492	Golgi apparatus; secondary cell wall biogenesis; glucuronosyltransferase activity; transferase activity, transferring glycosyl groups; xylan biosynthetic process	cellular_component; biological_process; molecular_function; molecular_function; biological_process
A01	2277600	2282399	island_155	4800	1.50681	50	BraA01g004730.3C	overlapEnd	Bra011429	AT4G33240.1	ath	AT4G33240			1-phosphatidylinositol-4-phosphate 5-kinase/ ATP binding / phosphatidylinositol phosphate kinase/ protein binding / zinc ion binding	K00921 1-phosphatidylinositol-3-phosphate 5-kinase [EC:2.7.1.150]	GO:0005524; GO:0016307; GO:0046488; GO:0046872	ATP binding; phosphatidylinositol phosphate kinase activity; phosphatidylinositol metabolic process; metal ion binding	molecular_function; molecular_function; biological_process; molecular_function
A01	2277600	2282399	island_155	4800	1.50681	50	BraA01g004740.3C	includeFeature	Bra011428	AT4G33220.1	ath	AT4G33220	PME44		enzyme inhibitor/ pectinesterase (EC:3.1.1.11)	K01051 pectinesterase [EC:3.1.1.11]	GO:0004857	enzyme inhibitor activity	molecular_function
A01	2303600	2304999	island_156	1400	0.607625	18.0688	BraA01g004770.3C	overlapStart	Bra011425	AT4G33180.1	ath	AT4G33180			hydrolase, alpha/beta fold family protein		GO:0003824	catalytic activity	molecular_function
A01	2340600	2343399	island_157	2800	1.59898	50	BraA01g004890.3C	overlapStart	Bra011414	AT4G33110.2	ath	AT4G33110			coclaurine N-methyltransferase, putative
A01	2378200	2379399	island_158	1200	0.991713	22.1667	BraA01g004970.3C	overlapStart	Bra011406	AT4G33020.1	ath	AT4G33020	ZIP9	ZIP9	cation transmembrane transporter/ metal ion transmembrane transporter		GO:0005385; GO:0016020; GO:0016021; GO:0030001; GO:0046873; GO:0055085; GO:0071577	zinc ion transmembrane transporter activity; membrane; integral component of membrane; metal ion transport; metal ion transmembrane transporter activity; transmembrane transport; zinc ion transmembrane transport	molecular_function; cellular_component; cellular_component; biological_process; molecular_function; biological_process; biological_process
A01	2391600	2394799	island_159	3200	1.38451	50	BraA01g005000.3C	includeFeature	Bra011403	AT4G32980.1	ath	AT4G32980	ATH1	ATH1 (ARABIDOPSIS THALIANA HOMEOBOX GENE 1)	DNA binding / sequence-specific DNA binding / transcription factor		GO:0003677; GO:0006355	DNA binding; regulation of transcription, DNA-templated	molecular_function; biological_process
A01	2391600	2394799	island_159	3200	1.38451	50	BraA01g005010.3C	overlapEnd	Bra011402
A01	2401000	2401799	island_160	800	2.26026	50	BraA01g005030.3C	overlapEnd	Bra011403	AT4G32980.1	ath	AT4G32980	ATH1	ATH1 (ARABIDOPSIS THALIANA HOMEOBOX GENE 1)	DNA binding / sequence-specific DNA binding / transcription factor		GO:0003677; GO:0006355	DNA binding; regulation of transcription, DNA-templated	molecular_function; biological_process
A01	2401000	2401799	island_160	800	2.26026	50	BraA01g005040.3C	overlapEnd	Bra011403	AT4G32980.1	ath	AT4G32980	ATH1	ATH1 (ARABIDOPSIS THALIANA HOMEOBOX GENE 1)	DNA binding / sequence-specific DNA binding / transcription factor		GO:0003677; GO:0006355	DNA binding; regulation of transcription, DNA-templated	molecular_function; biological_process
A01	2408200	2408999	island_161	800	2.28054	50
A01	2415200	2415999	island_162	800	2.42763	50	BraA01g005070.3C	inside	Bra011401
A01	2418400	2419799	island_163	1400	0.993467	50	BraA01g005070.3C	overlapStart	Bra011401
A01	2424400	2428199	island_164	3800	2.30541	50	BraA01g005090.3C	includeFeature	Bra011400
A01	2453800	2454999	island_165	1200	0.756074	30.1608	BraA01g005150.3C	includeFeature	Bra011393	AT4G32890.1	ath	AT4G32890			zinc finger (GATA type) family protein		GO:0003677; GO:0003700; GO:0005634; GO:0006355; GO:0008270; GO:0043565; GO:0045893	DNA binding; sequence-specific DNA binding transcription factor activity; nucleus; regulation of transcription, DNA-templated; zinc ion binding; sequence-specific DNA binding; positive regulation of transcription, DNA-templated	molecular_function; molecular_function; cellular_component; biological_process; molecular_function; molecular_function; biological_process
A01	2457600	2467799	island_166	10200	2.07914	50	BraA01g005160.3C	includeFeature	Bra011392	AT4G32880.1	ath	AT4G32880	ATHB-8	ATHB-8 (HOMEOBOX GENE 8)	DNA binding / transcription factor	K09338 homeobox-leucine zipper protein	GO:0003677; GO:0008289	DNA binding; lipid binding	molecular_function; molecular_function
A01	2473600	2475599	island_167	2000	1.45646	50
A01	2480200	2482599	island_168	2400	2.21756	50	BraA01g005180.3C	includeFeature	Bra011389	AT4G32860.1	ath	AT4G32860			hypothetical protein
A01	2506000	2511599	island_169	5600	2.17626	50	BraA01g005220.3C	overlapEnd	Bra011385	AT4G32820.1	ath	AT4G32820			binding		GO:0005515	protein binding	molecular_function
A01	2506000	2511599	island_169	5600	2.17626	50	BraA01g005230.3C	includeFeature	Bra011384	AT4G32810.1	ath	AT4G32810	CCD8	CCD8 (CAROTENOID CLEAVAGE DIOXYGENASE 8)	oxidoreductase, acting on single donors with incorporation of molecular oxygen, incorporation of two atoms of oxygen		GO:0016702; GO:0055114	oxidoreductase activity, acting on single donors with incorporation of molecular oxygen, incorporation of two atoms of oxygen; oxidation-reduction process	molecular_function; biological_process
A01	2512800	2516599	island_170	3800	1.6477	50
A01	2523400	2524199	island_171	800	1.05999	50
A01	2525000	2528599	island_172	3600	1.43729	50	BraA01g005250.3C	includeFeature	Bra011382	AT4G32780.1	ath	AT4G32780			phosphoinositide binding
A01	2565000	2569599	island_173	4600	1.35421	50
A01	2593400	2594999	island_174	1600	0.521622	14.816	BraA01g005400.3C	overlapEnd	Bra011370	AT4G32670.1	ath	AT4G32670			zinc ion binding	K10661 E3 ubiquitin-protein ligase MARCH6 [EC:6.3.2.19]	GO:0008270	zinc ion binding	molecular_function
A01	2593400	2594999	island_174	1600	0.521622	14.816	BraA01g005410.3C	overlapStart	Bra011369	AT4G32670.1	ath	AT4G32670			zinc ion binding	K10661 E3 ubiquitin-protein ligase MARCH6 [EC:6.3.2.19]	GO:0008270	zinc ion binding	molecular_function
A01	2602600	2605799	island_175	3200	2.14659	50	BraA01g005430.3C	overlapStart	Bra011367	AT4G32650.1	ath	AT4G32650	ATKC1	ATKC1 (ARABIDOPSIS THALIANA K+ RECTIFYING CHANNEL 1)	cyclic nucleotide binding / inward rectifier potassium channel		GO:0005216; GO:0005249; GO:0006811; GO:0006813; GO:0016020; GO:0055085	ion channel activity; voltage-gated potassium channel activity; ion transport; potassium ion transport; membrane; transmembrane transport	molecular_function; molecular_function; biological_process; biological_process; cellular_component; biological_process
A01	2679400	2686599	island_176	7200	2.14483	50	BraA01g005540.3C	includeFeature	Bra011354	AT4G32540.1	ath	AT4G32540	YUC1	YUC1 (YUCCA 1)	FAD binding / NADP or NADPH binding / flavin-containing monooxygenase/ oxidoreductase	K11816 YUCCA family monooxygenase [EC:1.14.13.-]	GO:0004499; GO:0016491; GO:0050660; GO:0050661; GO:0055114	N,N-dimethylaniline monooxygenase activity; oxidoreductase activity; flavin adenine dinucleotide binding; NADP binding; oxidation-reduction process	molecular_function; molecular_function; molecular_function; molecular_function; biological_process
A01	2687800	2691199	island_177	3400	0.198039	8.17166
A01	2693200	2695799	island_178	2600	1.3881	50	BraA01g005550.3C	includeFeature	Bra011353	AT4G29250.1	ath	AT4G29250			transferase family protein		GO:0016747	transferase activity, transferring acyl groups other than amino-acyl groups	molecular_function
A01	2707800	2709399	island_179	1600	1.57899	50	BraA01g005580.3C	overlapStart	Bra011351	AT4G32500.1	ath	AT4G32500	AKT5	AKT5	cyclic nucleotide binding / inward rectifier potassium channel		GO:0005216; GO:0005249; GO:0005515; GO:0006811; GO:0006813; GO:0016020; GO:0055085	ion channel activity; voltage-gated potassium channel activity; protein binding; ion transport; potassium ion transport; membrane; transmembrane transport	molecular_function; molecular_function; molecular_function; biological_process; biological_process; cellular_component; biological_process
A01	2746600	2752599	island_180	6000	1.55588	50	BraA01g005670.3C	overlapStart	Bra011343	AT4G32390.1	ath	AT4G32390			phosphate translocator-related
A01	2746600	2752599	island_180	6000	1.55588	50	BraA01g005680.3C	includeFeature	Bra011342	AT5G47300.1	ath	AT5G47300			F-box family protein		GO:0005515	protein binding	molecular_function
A01	2746600	2752599	island_180	6000	1.55588	50	BraA01g005690.3C	includeFeature	Bra011341	AT4G32375.1	ath	AT4G32375			glycoside hydrolase family 28 protein / polygalacturonase (pectinase) family protein		GO:0004650; GO:0005975	polygalacturonase activity; carbohydrate metabolic process	molecular_function; biological_process
A01	2779400	2780999	island_181	1600	1.41187	50
A01	2784000	2784599	island_182	600	1.686	50	BraA01g005760.3C	overlapStart	Bra011334	AT4G32290.1	ath	AT4G32290			hypothetical protein		GO:0008375; GO:0016020	acetylglucosaminyltransferase activity; membrane	molecular_function; cellular_component
A01	2830200	2831599	island_183	1400	0.746014	31.725	BraA01g005890.3C	includeFeature	Bra011323		ath	AT4G32110			transferase, transferring glycosyl groups
A01	2833600	2836799	island_184	3200	1.49695	50	BraA01g005900.3C	includeFeature	Bra011322		ath	AT4G32105			galactosyltransferase
A01	2833600	2836799	island_184	3200	1.49695	50	BraA01g005910.3C	includeFeature	Bra011321	AT4G32090.1	ath	AT4G32090			galactosyltransferase
A01	2890800	2893999	island_185	3200	1.4637	50	BraA01g006010.3C	overlapStart	Bra011311	AT2G25170.1	ath	AT2G25170	PKL	PKL (PICKLE)	ATPase/ DNA binding / DNA helicase	K11643 chromodomain-helicase-DNA-binding protein 4 [EC:3.6.4.12]	GO:0005524	ATP binding	molecular_function
A01	2895600	2912199	island_186	16600	2.04508	50	BraA01g006020.3C	includeFeature	Bra011310	AT2G25170.1	ath	AT2G25170	PKL	PKL (PICKLE)	ATPase/ DNA binding / DNA helicase	K11643 chromodomain-helicase-DNA-binding protein 4 [EC:3.6.4.12]	GO:0005524	ATP binding	molecular_function
A01	2913600	2917599	island_187	4000	2.25281	50	BraA01g006030.3C	includeFeature	Bra011309	AT2G20620.1	ath	AT2G20620			hypothetical protein
A01	2932200	2939399	island_188	7200	0.268449	26.1202	BraA01g006060.3C	includeFeature	Bra031685	AT2G17420.1	ath	AT2G17420	NTRA	NTRA (NADPH-DEPENDENT THIOREDOXIN REDUCTASE A)	thioredoxin-disulfide reductase	K00384 thioredoxin reductase (NADPH) [EC:1.8.1.9]	GO:0016491; GO:0055114	oxidoreductase activity; oxidation-reduction process	molecular_function; biological_process
A01	2955400	2959199	island_189	3800	1.78472	50
A01	2963800	2965199	island_190	1400	0.237435	2.83528	BraA01g006120.3C	overlapEnd	Bra011301	AT4G31820.1	ath	AT4G31820	ENP	ENP (ENHANCER OF PINOID)	protein binding / signal transducer		GO:0004871; GO:0005515; GO:0060918; GO:0099402	signal transducer activity; protein binding; auxin transport; -----	molecular_function; molecular_function; biological_process;
A01	2985000	2990999	island_191	6000	1.89367	50	BraA01g006180.3C	includeFeature	Bra011294	AT4G31730.1	ath	AT4G31730	GDU1	GDU1 (GLUTAMINE DUMPER 1)
A01	2994800	2995799	island_192	1000	1.35711	50	BraA01g006200.3C	overlapStart	Bra011292	AT1G77520.1	ath	AT1G77520			O-methyltransferase family 2 protein		GO:0008168; GO:0008171; GO:0046983	methyltransferase activity; O-methyltransferase activity; protein dimerization activity	molecular_function; molecular_function; molecular_function
A01	3008000	3011999	island_193	4000	1.17621	50	BraA01g006230.3C	overlapStart	Bra011288	AT4G31630.1	ath	AT4G31630			transcriptional factor B3 family protein		GO:0003677	DNA binding	molecular_function
A01	3013800	3014999	island_194	1200	0.519343	10.8458	BraA01g006240.3C	overlapStart	Bra011287	AT4G31620.1	ath	AT4G31620			transcriptional factor B3 family protein		GO:0003677	DNA binding	molecular_function
A01	3019400	3022399	island_195	3000	0.711813	50	BraA01g006250.3C	overlapStart	Bra011285		ath	AT4G21895			DNA binding
A01	3019400	3022399	island_195	3000	0.711813	50	BraA01g006260.3C	overlapEnd	Bra011285	AT4G31610.1	ath	AT4G31610	REM1	REM1 (REPRODUCTIVE MERISTEM 1)	DNA binding / transcription factor		GO:0003677	DNA binding	molecular_function
A01	3043400	3043999	island_196	600	0.933283	24.4461
A01	3049000	3050599	island_197	1600	1.64476	50
A01	3059000	3062399	island_198	3400	1.66784	50	BraA01g006330.3C	overlapEnd	Bra011281	AT4G31540.1	ath	AT4G31540		ATEXO70G1 (exocyst subunit EXO70 family protein G1)	protein binding	K07195 exocyst complex component 7
A01	3059000	3062399	island_198	3400	1.66784	50	BraA01g006340.3C	includeFeature	Bra011280	AT1G13080.1	ath	AT1G13080		CYP71B2 (CYTOCHROME P450 71B2)	electron carrier/ heme binding / iron ion binding / monooxygenase/ oxygen binding		GO:0005506; GO:0016705; GO:0020037; GO:0055114	iron ion binding; oxidoreductase activity, acting on paired donors, with incorporation or reduction of molecular oxygen; heme binding; oxidation-reduction process	molecular_function; molecular_function; molecular_function; biological_process
A01	3063800	3065199	island_199	1400	2.05811	50	BraA01g006350.3C	includeFeature	Bra011279	AT4G32090.1	ath	AT4G32090			galactosyltransferase
A01	3066600	3070199	island_200	3600	0.216438	7.36379	BraA01g006360.3C	includeFeature	Bra011278	AT4G32100.1	ath	AT4G32100			galactosyltransferase
A01	3071800	3076399	island_201	4600	0.866678	50	BraA01g006370.3C	includeFeature	Bra011276	AT1G13080.1	ath	AT1G13080		CYP71B2 (CYTOCHROME P450 71B2)	electron carrier/ heme binding / iron ion binding / monooxygenase/ oxygen binding		GO:0005506; GO:0016705; GO:0020037; GO:0055114	iron ion binding; oxidoreductase activity, acting on paired donors, with incorporation or reduction of molecular oxygen; heme binding; oxidation-reduction process	molecular_function; molecular_function; molecular_function; biological_process
A01	3087200	3091199	island_202	4000	0.553062	40.126	BraA01g006400.3C	overlapStart	Bra011274		ath	AT3G44780			hypothetical protein		GO:0006508; GO:0008234	proteolysis; cysteine-type peptidase activity	biological_process; molecular_function
A01	3114600	3115999	island_203	1400	2.29563	50	BraA01g006490.3C	includeFeature	Bra004425
A01	3129200	3132399	island_204	3200	0.846857	50	BraA01g006510.3C	overlapStart	Bra011265		ath	AT4G31360			selenium binding
A01	3129200	3132399	island_204	3200	0.846857	50	BraA01g006520.3C	includeFeature	Bra011264	AT4G31380.1	ath	AT4G31380	FLP1	FLP1 (FPF1-LIKE PROTEIN 1)
A01	3145400	3149199	island_205	3800	1.1944	50	BraA01g006570.3C	includeFeature	Bra011259	AT4G31330.1	ath	AT4G31330			hypothetical protein
A01	3150400	3152999	island_206	2600	0.779101	50
A01	3153800	3156399	island_207	2600	0.740236	50	BraA01g006580.3C	includeFeature	Bra011258	AT4G31320.1	ath	AT4G31320			auxin-responsive protein, putative / small auxin up RNA (SAUR_C)	K14488 SAUR family protein	GO:0009733	response to auxin	biological_process
A01	3165600	3170399	island_208	4800	2.03696	50	BraA01g006610.3C	overlapEnd	Bra011255	AT4G31250.1	ath	AT4G31250			leucine-rich repeat transmembrane protein kinase, putative		GO:0004672; GO:0005524; GO:0006468	protein kinase activity; ATP binding; protein phosphorylation	molecular_function; molecular_function; biological_process
A01	3165600	3170399	island_208	4800	2.03696	50	BraA01g006620.3C	overlapStart	Bra011255	AT4G31250.1	ath	AT4G31250			leucine-rich repeat transmembrane protein kinase, putative		GO:0004672; GO:0005524; GO:0006468	protein kinase activity; ATP binding; protein phosphorylation	molecular_function; molecular_function; biological_process
A01	3200200	3201599	island_209	1400	0.777373	24.8049
A01	3203800	3206199	island_210	2400	1.34446	50	BraA01g006700.3C	inside	Bra016859	AT4G31100.1	ath	AT4G31100			wall-associated kinase, putative		GO:0004674; GO:0016021; GO:0030247	protein serine/threonine kinase activity; integral component of membrane; polysaccharide binding	molecular_function; cellular_component; molecular_function
A01	3218400	3218799	island_211	400	1.14155	24.6703	BraA01g006710.3C	overlapStart	Bra011245	AT4G31110.1	ath	AT4G31110			kinase		GO:0004674; GO:0016021; GO:0030247	protein serine/threonine kinase activity; integral component of membrane; polysaccharide binding	molecular_function; cellular_component; molecular_function
A01	3229000	3229599	island_212	600	0.604036	8.44479	BraA01g006740.3C	overlapStart	Bra011242	AT4G31020.1	ath	AT4G31020			hypothetical protein
A01	3242200	3245599	island_213	3400	0.852354	50	BraA01g006790.3C	includeFeature	Bra011237	AT4G30980.1	ath	AT4G30980			basic helix-loop-helix (bHLH) family protein		GO:0046983	protein dimerization activity	molecular_function
A01	3246800	3249799	island_214	3000	0.871483	50
A01	3260600	3262199	island_215	1600	1.57242	50	BraA01g006800.3C	includeFeature	Bra011236	AT4G30960.1	ath	AT4G30960	SIP3	SIP3 (SOS3-INTERACTING PROTEIN 3)	ATP binding / kinase/ protein kinase/ protein serine/threonine kinase		GO:0004672; GO:0005524; GO:0006468	protein kinase activity; ATP binding; protein phosphorylation	molecular_function; molecular_function; biological_process
A01	3263000	3267599	island_216	4600	1.43805	50
A01	3273200	3275199	island_217	2000	0.672299	32.4708
A01	3296800	3297399	island_218	600	1.69951	50
A01	3299600	3301199	island_219	1600	1.07375	50
A01	3311000	3312999	island_220	2000	0.322807	7.49353	BraA01g006920.3C	inside	Bra011224	AT4G30810.1	ath	AT4G30810	scpl29	scpl29 (serine carboxypeptidase-like 29)	serine-type carboxypeptidase		GO:0004185; GO:0006508	serine-type carboxypeptidase activity; proteolysis	molecular_function; biological_process
A01	3350000	3351799	island_221	1800	1.06892	50	BraA01g007010.3C	includeFeature	Bra011220	AT4G30770.1	ath	AT4G30770			hypothetical protein
A01	3397400	3398199	island_222	800	1.60879	50
A01	3426600	3428999	island_223	2400	0.601502	38.2129	BraA01g007180.3C	includeFeature	Bra011208	AT4G30650.1	ath	AT4G30650			hydrophobic protein, putative / low temperature and salt responsive protein, putative		GO:0016021	integral component of membrane	cellular_component
A01	3426600	3428999	island_223	2400	0.601502	38.2129	BraA01g007190.3C	includeFeature	Bra011207	AT4G30640.1	ath	AT4G30640			F-box family protein (FBL19)		GO:0005515	protein binding	molecular_function
A01	3438800	3439399	island_224	600	1.16896	36.4679	BraA01g007210.3C	overlapEnd	Bra011205	AT4G30640.1	ath	AT4G30640			F-box family protein (FBL19)		GO:0005515	protein binding	molecular_function
A01	3470400	3471199	island_225	800	1.94669	50
A01	3486400	3492599	island_226	6200	1.64172	50	BraA01g007280.3C	includeFeature	Bra011197	AT4G30480.2	pop	POPTR_653635			hypothetical protein
A01	3486400	3492599	island_226	6200	1.64172	50	BraA01g007290.3C	includeFeature	Bra011196
A01	3486400	3492599	island_226	6200	1.64172	50	BraA01g007300.3C	includeFeature	Bra011195
A01	3498600	3500199	island_227	1600	2.01226	50	BraA01g007320.3C	includeFeature	Bra011193	AT4G30430.1	ath	AT4G30430	TET9	TET9 (TETRASPANIN9)			GO:0016021	integral component of membrane	cellular_component
A01	3508600	3509999	island_228	1400	0.591106	17.0799	BraA01g007330.3C	overlapStart	Bra011192	AT4G30420.1	ath	AT4G30420			nodulin MtN21 family protein		GO:0016020; GO:0016021; GO:0022857	membrane; integral component of membrane; transmembrane transporter activity	cellular_component; cellular_component; molecular_function
A01	3519800	3522399	island_229	2600	0.758698	50	BraA01g007350.3C	overlapEnd	Bra011188	AT4G30380.1	ath	AT4G30380	EXLB2	EXLB2 (EXPANSIN-LIKE B2 PRECURSOR)
A01	3552400	3554999	island_230	2600	1.75711	50	BraA01g007410.3C	includeFeature	Bra011182	AT5G39560.1	ath	AT5G39560			hypothetical protein		GO:0005515	protein binding	molecular_function
A01	3579000	3581799	island_231	2800	1.79455	50	BraA01g007470.3C	includeFeature	Bra011175	AT4G30230.1	ath	AT4G30230			hypothetical protein
A01	3594200	3595799	island_232	1600	1.00807	50
A01	3607400	3608399	island_233	1000	0.943535	31.4405
A01	3629400	3642599	island_234	13200	1.67635	50	BraA01g007520.3C	includeFeature	Bra011171	AT4G30180.1	ath	AT4G30180			transcription factor/ transcription regulator		GO:0046983	protein dimerization activity	molecular_function
A01	3629400	3642599	island_234	13200	1.67635	50	BraA01g007530.3C	includeFeature	Bra011170	AT4G30170.1	ath	AT4G30170			peroxidase, putative	K00430 peroxidase [EC:1.11.1.7]	GO:0004601; GO:0006979; GO:0020037; GO:0055114	peroxidase activity; response to oxidative stress; heme binding; oxidation-reduction process	molecular_function; biological_process; molecular_function; biological_process
A01	3643600	3645199	island_235	1600	1.9648	50	BraA01g007540.3C	includeFeature	Bra011169		pop	POPTR_1111876			hypothetical protein		GO:0003677	DNA binding	molecular_function
A01	3646400	3647799	island_236	1400	0.200836	2.2281	BraA01g007550.3C	overlapEnd	Bra011168	AT4G30160.1	ath	AT4G30160	VLN4	VLN4 (ARABIDOPSIS THALIANA VILLIN 4)	actin binding		GO:0003779; GO:0007010; GO:0051015; GO:0051017	actin binding; cytoskeleton organization; actin filament binding; actin filament bundle assembly	molecular_function; biological_process; molecular_function; biological_process
A01	3655600	3657199	island_237	1600	0.217198	3.05529
A01	3672400	3680799	island_238	8400	1.72105	50	BraA01g007580.3C	includeFeature	Bra011165	AT4G30110.1	ath	AT4G30110	HMA2	HMA2	cadmium-transporting ATPase	K01534 Cd2+/Zn2+-exporting ATPase [EC:3.6.3.3 3.6.3.5]	GO:0030001; GO:0046872	metal ion transport; metal ion binding	biological_process; molecular_function
A01	3701600	3705999	island_239	4400	1.17452	50	BraA01g007620.3C	includeFeature		AT2G29045.1	ath	AT2G29045	LCR62	LCR62 (Low-molecular-weight cysteine-rich 62)
A01	3701600	3705999	island_239	4400	1.17452	50	BraA01g007630.3C	includeFeature	Bra011161	AT4G30030.1	ath	AT4G30030			aspartyl protease family protein		GO:0004190; GO:0006508	aspartic-type endopeptidase activity; proteolysis	molecular_function; biological_process
A01	3714800	3721599	island_240	6800	0.411561	50	BraA01g007650.3C	includeFeature	Bra011159	AT2G25680.1	ath	AT2G25680	MOT1	MOT1 (molybdate transporter 1)	molybdate ion transmembrane transporter/ sulfate transmembrane transporter		GO:0015098; GO:0015689; GO:0016021	molybdate ion transmembrane transporter activity; molybdate ion transport; integral component of membrane	molecular_function; biological_process; cellular_component
A01	3714800	3721599	island_240	6800	0.411561	50	BraA01g007660.3C	includeFeature			sbi	SORBI_10g018871			hypothetical protein
A01	3761400	3763599	island_241	2200	0.441076	18.4481
A01	3766000	3770799	island_242	4800	0.811775	50	BraA01g007760.3C	includeFeature
A01	3778400	3779199	island_243	800	0.553564	10.1719	BraA01g007770.3C	inside	Bra011150	AT4G29920.1	ath	AT4G29920			heat shock protein-related		GO:0006508; GO:0008234; GO:0019538	proteolysis; cysteine-type peptidase activity; protein metabolic process	biological_process; molecular_function; biological_process
A01	3794800	3798399	island_244	3600	1.09296	50	BraA01g007800.3C	includeFeature	Bra011147	AT4G29550.1	ath	AT4G29550			hypothetical protein
A01	3794800	3798399	island_244	3600	1.09296	50	BraA01g007810.3C	overlapStart	Bra011146	AT5G63820.1	ath	AT5G63820			hypothetical protein
A01	3828800	3829799	island_245	1000	0.697173	19.9917	BraA01g007900.3C	inside		AT4G29800.2	ath	AT4G29800	PLP8	PLP8 (PATATIN-LIKE PROTEIN 8)			GO:0006629; GO:0008152	lipid metabolic process; metabolic process	biological_process; biological_process
A01	3843600	3849999	island_246	6400	1.65092	50	BraA01g007930.3C	overlapStart	Bra011134	AT3G48400.1	ath	AT3G48400			DC1 domain-containing protein		GO:0006487; GO:0034998; GO:0035556	protein N-linked glycosylation; oligosaccharyltransferase I complex; intracellular signal transduction	biological_process; cellular_component; biological_process
A01	3872200	3872999	island_247	800	0.803136	19.5781	BraA01g007970.3C	includeFeature			ath	AT3G17250			protein phosphatase 2C-related / PP2C-related
A01	3877400	3878799	island_248	1400	1.23044	50	BraA01g007990.3C	includeFeature	Bra011130	AT4G29700.1	ath	AT4G29700			type I phosphodiesterase/nucleotide pyrophosphatase family protein		GO:0003824; GO:0008152	catalytic activity; metabolic process	molecular_function; biological_process
A01	3902000	3903399	island_249	1400	1.74444	50	BraA01g008050.3C	overlapEnd	Bra011124	AT4G29550.1	ath	AT4G29550			hypothetical protein
A01	3947200	3948999	island_250	1800	0.751862	35.7776	BraA01g008170.3C	overlapEnd	Bra011113	AT3G04900.1	ath	AT3G04900			heavy-metal-associated domain-containing protein		GO:0030001; GO:0046872	metal ion transport; metal ion binding	biological_process; molecular_function
A01	3947200	3948999	island_250	1800	0.751862	35.7776	BraA01g008180.3C	overlapStart	Bra011112	AT4G29460.1	ath	AT4G29460			phospholipase A2 gamma, secretory low molecular weight
A01	3952800	3954999	island_251	2200	0.521207	23.4837	BraA01g008190.3C	inside	Bra011111	AT4G29450.1	ath	AT4G29450			leucine-rich repeat protein kinase, putative		GO:0003677; GO:0004672; GO:0005515; GO:0005524; GO:0006468	DNA binding; protein kinase activity; protein binding; ATP binding; protein phosphorylation	molecular_function; molecular_function; molecular_function; molecular_function; biological_process
A01	3986600	3988999	island_252	2400	1.64353	50
A01	4027800	4028199	island_253	400	1.3881	29.1876	BraA01g008340.3C	overlapEnd	Bra011094	AT4G29310.1	ath	AT4G29310			hypothetical protein
A01	4029400	4031599	island_254	2200	1.21131	50
A01	4037000	4054999	island_255	18000	1.86501	50	BraA01g008350.3C	overlapEnd	Bra011092		ath	AT4G29280	LCR22	LCR22 (Low-molecular-weight cysteine-rich 22)
A01	4037000	4054999	island_255	18000	1.86501	50	BraA01g008360.3C	includeFeature	Bra011091	AT4G29270.1	ath	AT4G29270			acid phosphatase class B family protein		GO:0003993	acid phosphatase activity	molecular_function
A01	4037000	4054999	island_255	18000	1.86501	50	BraA01g008370.3C	includeFeature	Bra011090	AT4G29230.1	ath	AT4G29230		anac075 (Arabidopsis NAC domain containing protein 75)	transcription factor		GO:0003677; GO:0006355	DNA binding; regulation of transcription, DNA-templated	molecular_function; biological_process
A01	4069800	4071999	island_256	2200	0.309921	9.11464
A01	4072800	4074399	island_257	1600	0.584495	14.8798
A01	4088800	4089799	island_258	1000	0.948659	37.0983
A01	4091000	4092199	island_259	1200	0.992361	26.186
A01	4097200	4105599	island_260	8400	0.75829	50	BraA01g008430.3C	overlapStart	Bra011084	AT4G29140.1	ath	AT4G29140			MATE efflux protein-related
A01	4107000	4110199	island_261	3200	1.24659	50
A01	4113800	4115399	island_262	1600	0.294612	4.90756
A01	4124800	4131399	island_263	6600	1.74671	50	BraA01g008440.3C	includeFeature	Bra011083	AT4G29100.1	ath	AT4G29100			ethylene-responsive family protein		GO:0046983	protein dimerization activity	molecular_function
A01	4139200	4144199	island_264	5000	0.635807	50	BraA01g008450.3C	includeFeature		AT1G40390.1	ath	AT1G40390			hypothetical protein
A01	4146600	4149799	island_265	3200	0.373977	13.3246
A01	4153000	4155799	island_266	2800	0.196617	5.64827
A01	4158000	4160999	island_267	3000	1.95955	50
A01	4172800	4177199	island_268	4400	0.435859	50	BraA01g008470.3C	overlapStart	Bra011081	AT4G26870.1	pop	POPTR_261946			hypothetical protein	K02357 elongation factor Ts	GO:0000166; GO:0003676; GO:0004812; GO:0005515; GO:0005524; GO:0006418	nucleotide binding; nucleic acid binding; aminoacyl-tRNA ligase activity; protein binding; ATP binding; tRNA aminoacylation for protein translation	molecular_function; molecular_function; molecular_function; molecular_function; molecular_function; biological_process
A01	4172800	4177199	island_268	4400	0.435859	50	BraA01g008480.3C	overlapStart	Bra011080	AT4G29050.1	ath	AT4G29050			lectin protein kinase family protein		GO:0004672; GO:0005524; GO:0006468; GO:0030246	protein kinase activity; ATP binding; protein phosphorylation; carbohydrate binding	molecular_function; molecular_function; biological_process; molecular_function
A01	4182000	4182399	island_269	400	1.47508	32.6164
A01	4184200	4185199	island_270	1000	1.53202	50
A01	4186400	4191799	island_271	5400	2.04087	50	BraA01g008500.3C	overlapStart	Bra024167	AT4G29035.1	ath	AT4G29035			hypothetical protein
A01	4186400	4191799	island_271	5400	2.04087	50	BraA01g008510.3C	includeFeature	Bra011078		ath	AT4G29030			glycine-rich protein
A01	4186400	4191799	island_271	5400	2.04087	50	BraA01g008520.3C	includeFeature	Bra011077		ath	AT4G29020			glycine-rich protein
A01	4194000	4194599	island_272	600	1.29874	43.1053
A01	4217600	4221199	island_273	3600	1.86495	50	BraA01g008590.3C	includeFeature	Bra011070	AT4G28940.1	ath	AT4G28940			catalytic		GO:0003824; GO:0009116	catalytic activity; nucleoside metabolic process	molecular_function; biological_process
A01	4235400	4237199	island_274	1800	0.322688	6.35746	BraA01g008630.3C	overlapEnd	Bra011067	AT4G28880.1	ath	AT4G28880	ckl3	ckl3 (Casein Kinase I-like 3)	ATP binding / kinase/ protein kinase/ protein serine/threonine kinase	K00924 [EC:2.7.1.-]	GO:0004672; GO:0005524; GO:0006468	protein kinase activity; ATP binding; protein phosphorylation	molecular_function; molecular_function; biological_process
A01	4239800	4243399	island_275	3600	1.60324	50	BraA01g008640.3C	includeFeature	Bra011066	AT4G28850.1	ath	AT4G28850			xyloglucan:xyloglucosyl transferase, putative / xyloglucan endotransglycosylase, putative / endo-xyloglucan transferase, putative	K08235 xyloglucan:xyloglucosyl transferase [EC:2.4.1.207]	GO:0004553; GO:0005975	hydrolase activity, hydrolyzing O-glycosyl compounds; carbohydrate metabolic process	molecular_function; biological_process
A01	4245400	4254399	island_276	9000	1.36593	50	BraA01g008650.3C	includeFeature	Bra011065	AT4G28840.1	ath	AT4G28840			hypothetical protein
A01	4255400	4259599	island_277	4200	1.09343	50
A01	4264200	4264999	island_278	800	1.22782	50	BraA01g008680.3C	overlapStart	Bra011062	AT4G28800.1	ath	AT4G28800			transcription factor		GO:0046983	protein dimerization activity	molecular_function
A01	4270400	4272999	island_279	2600	0.867847	50	BraA01g008700.3C	includeFeature	Bra012672	AT4G17250.1	ath	AT4G17250			hypothetical protein
A01	4270400	4272999	island_279	2600	0.867847	50	BraA01g008710.3C	overlapEnd	Bra011062		ath	AT4G28790			basic helix-loop-helix (bHLH) family protein
A01	4280200	4291799	island_280	11600	2.31055	50	BraA01g008730.3C	includeFeature	Bra011060	AT4G28780.1	ath	AT4G28780			GDSL-motif lipase/hydrolase family protein		GO:0016788	hydrolase activity, acting on ester bonds	molecular_function
A01	4307600	4310999	island_281	3400	1.58065	50
A01	4312600	4313799	island_282	1200	1.10286	50	BraA01g008780.3C	overlapStart	Bra011055	AT4G28720.1	ath	AT4G28720			flavin-containing monooxygenase family protein / FMO family protein		GO:0004499; GO:0016491; GO:0050660; GO:0050661; GO:0055114	N,N-dimethylaniline monooxygenase activity; oxidoreductase activity; flavin adenine dinucleotide binding; NADP binding; oxidation-reduction process	molecular_function; molecular_function; molecular_function; molecular_function; biological_process
A01	4316000	4318799	island_283	2800	1.26908	50
A01	4322200	4322799	island_284	600	1.50749	50
A01	4330800	4332599	island_285	1800	0.72979	22.0489
A01	4334000	4335199	island_286	1200	0.953276	27.758
A01	4340400	4342199	island_287	1800	0.855801	50	BraA01g008790.3C	includeFeature	Bra011054	AT1G28020.1	ath	AT1G28020			pentatricopeptide (PPR) repeat-containing protein		GO:0005515	protein binding	molecular_function
A01	4358800	4360199	island_288	1400	0.671891	21.6326	BraA01g008810.3C	includeFeature	Bra011052	AT4G28703.1	ath	AT4G28703			hypothetical protein
A01	4361600	4362199	island_289	600	0.358834	3.84495
A01	4363400	4371999	island_290	8600	0.54079	50	BraA01g008820.3C	overlapStart	Bra011051	AT4G28700.1	ath	AT4G28700	AMT1;4	AMT1;4 (AMMONIUM TRANSPORTER 1;4)	ammonium transmembrane transporter/ high affinity secondary active ammonium transmembrane transporter		GO:0008519; GO:0015696; GO:0016020; GO:0072488	ammonium transmembrane transporter activity; ammonium transport; membrane; ammonium transmembrane transport	molecular_function; biological_process; cellular_component; biological_process
A01	4363400	4371999	island_290	8600	0.54079	50	BraA01g008830.3C	includeFeature	Bra011050	AT4G28690.1	ath	AT4G28690			hypothetical protein
A01	4363400	4371999	island_290	8600	0.54079	50	BraA01g008840.3C	includeFeature	Bra011049	AT4G28680.1	ath	AT4G28680			tyrosine decarboxylase, putative (EC:4.1.1.25)	K01592 tyrosine decarboxylase [EC:4.1.1.25]	GO:0003824; GO:0006520; GO:0016831; GO:0019752; GO:0030170	catalytic activity; cellular amino acid metabolic process; carboxy-lyase activity; carboxylic acid metabolic process; pyridoxal phosphate binding	molecular_function; biological_process; molecular_function; biological_process; molecular_function
A01	4417600	4422399	island_291	4800	0.651826	50
A01	4423400	4428199	island_292	4800	1.61445	50
A01	4430400	4432999	island_293	2600	1.15239	50
A01	4434600	4445199	island_294	10600	2.10078	50	BraA01g008960.3C	includeFeature	Bra011037	AT4G28530.1	ath	AT4G28530		anac074 (Arabidopsis NAC domain containing protein 74)	transcription factor		GO:0003677; GO:0006355	DNA binding; regulation of transcription, DNA-templated	molecular_function; biological_process
A01	4434600	4445199	island_294	10600	2.10078	50	BraA01g008970.3C	includeFeature	Bra011036	AT4G28520.1	ath	AT5G44120	CRA1	CRA1 (CRUCIFERINA)	nutrient reservoir		GO:0045735	nutrient reservoir activity	molecular_function
A01	4447800	4448399	island_295	600	0.927464	25.2144	BraA01g008990.3C	inside	Bra011034	AT4G28500.1	ath	AT4G28500		ANAC073 (ARABIDOPSIS NAC DOMAIN CONTAINING PROTEIN 73)	transcription activator/ transcription factor		GO:0003677; GO:0006355	DNA binding; regulation of transcription, DNA-templated	molecular_function; biological_process
A01	4449400	4452599	island_296	3200	1.59079	50	BraA01g008990.3C	overlapStart	Bra011034	AT4G28500.1	ath	AT4G28500		ANAC073 (ARABIDOPSIS NAC DOMAIN CONTAINING PROTEIN 73)	transcription activator/ transcription factor		GO:0003677; GO:0006355	DNA binding; regulation of transcription, DNA-templated	molecular_function; biological_process
A01	4477600	4478199	island_297	600	3.28141	50	BraA01g009060.3C	overlapStart	Bra011026	AT4G28420.2	ath	AT4G28420			aminotransferase, putative		GO:0003824; GO:0009058; GO:0030170	catalytic activity; biosynthetic process; pyridoxal phosphate binding	molecular_function; biological_process; molecular_function
A01	4479200	4480399	island_298	1200	1.73399	50	BraA01g009070.3C	overlapStart	Bra011025	AT4G28420.2	ath	AT4G28420			aminotransferase, putative		GO:0003824; GO:0009058; GO:0030170	catalytic activity; biosynthetic process; pyridoxal phosphate binding	molecular_function; biological_process; molecular_function
A01	4487000	4487999	island_299	1000	0.750117	19.7892	BraA01g009080.3C	overlapStart	Bra011024	AT4G28420.1	ath	AT4G28420			aminotransferase, putative
A01	4533200	4538399	island_300	5200	0.934904	50	BraA01g009090.3C	includeFeature	Bra040156	AT1G52415.1	ath	AT1G52415			hypothetical protein
A01	4533200	4538399	island_300	5200	0.934904	50	BraA01g009100.3C	includeFeature	Bra040157	AT4G28400.1	ath	AT4G28400			protein phosphatase 2C, putative / PP2C, putative
A01	4564400	4565399	island_301	1000	1.15194	50	BraA01g009180.3C	overlapStart	Bra040164	AT4G17550.1	ath	AT4G17550			transporter-related	K13783 MFS transporter, OPA family, solute carrier family 37 (glycerol-3-phosphate transporter), member 1/2	GO:0005215; GO:0006810; GO:0016021; GO:0055085	transporter activity; transport; integral component of membrane; transmembrane transport	molecular_function; biological_process; cellular_component; biological_process
A01	4639000	4639599	island_302	600	1.02421	33.3657	BraA01g009280.3C	inside	Bra013316
A01	4642200	4642599	island_303	400	1.30015	24.6944	BraA01g009280.3C	overlapEnd	Bra013316
A01	4651200	4652799	island_304	1600	2.47251	50	BraA01g009310.3C	overlapStart	Bra040175	AT4G17690.1	ath	AT4G17690			peroxidase, putative	K00430 peroxidase [EC:1.11.1.7]	GO:0004601; GO:0006979; GO:0020037; GO:0055114	peroxidase activity; response to oxidative stress; heme binding; oxidation-reduction process	molecular_function; biological_process; molecular_function; biological_process
A01	4658200	4659399	island_305	1200	2.16835	50	BraA01g009320.3C	overlapEnd	Bra040176	AT4G17695.1	ath	AT4G17695	KAN3	KAN3 (KANADI 3)	DNA binding / transcription factor		GO:0003677	DNA binding	molecular_function
A01	4660400	4661999	island_306	1600	2.14114	50	BraA01g009320.3C	overlapStart	Bra040176	AT4G17695.1	ath	AT4G17695	KAN3	KAN3 (KANADI 3)	DNA binding / transcription factor		GO:0003677	DNA binding	molecular_function
A01	4663400	4664399	island_307	1000	1.92219	50
A01	4670000	4672399	island_308	2400	0.696659	42.0555
A01	4682000	4694999	island_309	13000	1.75343	50	BraA01g009360.3C	includeFeature		AT4G16015.1	ath	AT4G16015			DC1 domain-containing protein		GO:0035556	intracellular signal transduction	biological_process
A01	4682000	4694999	island_309	13000	1.75343	50	BraA01g009370.3C	includeFeature	Bra040181	AT4G17785.1	ath	AT4G17785	MYB39	MYB39 (myb domain protein 39)	DNA binding / transcription factor	K09422 myb proto-oncogene protein, plant	GO:0003677	DNA binding	molecular_function
A01	4699800	4703799	island_310	4000	2.89345	50	BraA01g009390.3C	includeFeature	Bra040183	AT4G17800.1	ath	AT4G17800			DNA-binding protein-related
A01	4704800	4705399	island_311	600	2.0552	50
A01	4706600	4711999	island_312	5400	1.83468	50
A01	4731800	4734399	island_313	2600	1.76668	50	BraA01g009400.3C	includeFeature	Bra013257	AT4G17810.1	ath	AT4G17810			nucleic acid binding / transcription factor/ zinc ion binding		GO:0003676	nucleic acid binding	molecular_function
A01	4739000	4739799	island_314	800	0.281926	3.48551
A01	4747200	4758399	island_315	11200	1.86757	50	BraA01g009430.3C	includeFeature	Bra013261		ath	AT4G17850			hypothetical protein
A01	4747200	4758399	island_315	11200	1.86757	50	BraA01g009440.3C	includeFeature	Bra013261	AT4G17850.1	ath	AT4G17850			hypothetical protein
A01	4760600	4761599	island_316	1000	0.685779	13.5528	BraA01g009450.3C	overlapStart	Bra013262	AT4G17870.1	ath	AT4G17870			hypothetical protein	K14496 abscisic acid receptor PYR/PYL family
A01	4813200	4819399	island_317	6200	1.14311	50	BraA01g009540.3C	overlapStart	Bra013272	AT4G17980.1	ath	AT4G17980		anac071 (Arabidopsis NAC domain containing protein 71)	transcription factor		GO:0003677; GO:0006355	DNA binding; regulation of transcription, DNA-templated	molecular_function; biological_process
A01	4821800	4823199	island_318	1400	0.416249	11.2569
A01	4853600	4854599	island_319	1000	0.405172	6.24311	BraA01g009590.3C	overlapEnd	Bra013277	AT4G18020.6	ath	AT4G18020	APRR2	APRR2	transcription factor/ two-component response regulator		GO:0000160; GO:0003677	phosphorelay signal transduction system; DNA binding	biological_process; molecular_function
A01	4897600	4902399	island_320	4800	0.904124	50	BraA01g009670.3C	includeFeature	Bra013288	AT4G18160.1	ath	AT4G18160	KCO6	KCO6	outward rectifier potassium channel	K05389 potassium channel subfamily K, other eukaryote
A01	4897600	4902399	island_320	4800	0.904124	50	BraA01g009680.3C	includeFeature		AT4G18823.1	ath	AT4G18823			hypothetical protein		GO:0005576; GO:0050832	extracellular region; defense response to fungus	cellular_component; biological_process
A01	4906200	4908599	island_321	2400	0.384408	12.081
A01	4911000	4913799	island_322	2800	2.55834	50	BraA01g009700.3C	includeFeature	Bra013289	AT4G18170.1	ath	AT4G18170	WRKY28	WRKY28	transcription factor		GO:0003700; GO:0006355; GO:0043565	sequence-specific DNA binding transcription factor activity; regulation of transcription, DNA-templated; sequence-specific DNA binding	molecular_function; biological_process; molecular_function
A01	4916200	4917999	island_323	1800	0.344483	6.71259
A01	4946800	4954399	island_324	7600	0.994557	50	BraA01g009750.3C	overlapEnd	Bra013294	AT5G41690.1	ath	AT5G41690			RNA binding / nucleic acid binding / nucleotide binding		GO:0003676	nucleic acid binding	molecular_function
A01	4946800	4954399	island_324	7600	0.994557	50	BraA01g009760.3C	includeFeature	Bra013295	AT4G18250.1	ath	AT4G18250			receptor serine/threonine kinase, putative		GO:0004672; GO:0005524; GO:0006468	protein kinase activity; ATP binding; protein phosphorylation	molecular_function; molecular_function; biological_process
A01	4966200	4971599	island_325	5400	0.408888	33.4308
A01	4977200	4978999	island_326	1800	1.30587	50	BraA01g009780.3C	includeFeature		AT4G18335.1	ath	AT4G18335			hypothetical protein
A01	4982400	4985999	island_327	3600	1.28788	50	BraA01g009790.3C	overlapStart	Bra013297	AT4G18340.1	ath	AT4G18340			glycosyl hydrolase family 17 protein
A01	4988600	4992399	island_328	3800	1.76428	50
A01	4996400	5002199	island_329	5800	1.57204	50	BraA01g009800.3C	includeFeature
A01	5003200	5010599	island_330	7400	1.02846	50
A01	5014600	5016399	island_331	1800	1.58844	50	BraA01g009810.3C	overlapStart	Bra013298	AT4G18350.1	ath	AT4G18350	NCED2	NCED2 (NINE-CIS-EPOXYCAROTENOID DIOXYGENASE 2)	9-cis-epoxycarotenoid dioxygenase (EC:1.13.11.51)	K09840 9-cis-epoxycarotenoid dioxygenase [EC:1.13.11.51]	GO:0016702; GO:0055114	oxidoreductase activity, acting on single donors with incorporation of molecular oxygen, incorporation of two atoms of oxygen; oxidation-reduction process	molecular_function; biological_process
A01	5018200	5020999	island_332	2800	1.03626	50	BraA01g009820.3C	includeFeature	Bra013299	AT4G18360.1	rcu	RCOM_0631490			(S)-2-hydroxy-acid oxidase, putative (EC:1.1.3.15)	K11517 (S)-2-hydroxy-acid oxidase [EC:1.1.3.15]	GO:0003824; GO:0010181; GO:0016491; GO:0055114	catalytic activity; FMN binding; oxidoreductase activity; oxidation-reduction process	molecular_function; molecular_function; molecular_function; biological_process
A01	5054600	5058799	island_333	4200	0.867042	50	BraA01g009900.3C	includeFeature	Bra013307	AT4G18425.1	ath	AT4G18425			hypothetical protein
A01	5054600	5058799	island_333	4200	0.867042	50	BraA01g009910.3C	overlapEnd	Bra013308	AT4G18430.1	ath	AT4G18430		AtRABA1e (Arabidopsis Rab GTPase homolog A1e)	GTP binding	K07976 Rab family, other	GO:0003924; GO:0005525	GTPase activity; GTP binding	molecular_function; molecular_function
A01	5102400	5103399	island_334	1000	0.160397	1.8297	BraA01g009980.3C	inside	Bra013316
A01	5123200	5129999	island_335	6800	1.26311	50	BraA01g010010.3C	includeFeature	Bra013319		ath	AT4G18510	CLE2	CLE2 (CLAVATA3/ESR-RELATED)	protein binding / receptor binding
A01	5151400	5159199	island_336	7800	0.509051	50	BraA01g010040.3C	includeFeature	Bra013322	AT4G18550.1	ath	AT4G18550			lipase class 3 family protein (EC:3.1.1.3)		GO:0008970	phosphatidylcholine 1-acylhydrolase activity	molecular_function
A01	5190800	5197999	island_337	7200	2.55883	50	BraA01g010130.3C	includeFeature	Bra013330	AT4G18610.1	ath	AT4G18610	LSH9	LSH9 (LIGHT SENSITIVE HYPOCOTYLS 9)
A01	5190800	5197999	island_337	7200	2.55883	50	BraA01g010140.3C	includeFeature	Bra013331
A01	5199600	5204199	island_338	4600	0.634682	50	BraA01g010150.3C	overlapStart	Bra010394
A01	5205400	5216399	island_339	11000	0.150859	17.6201	BraA01g010160.3C	includeFeature	Bra013334	AT4G18620.1	ath	AT4G18620			hypothetical protein	K14496 abscisic acid receptor PYR/PYL family
A01	5223600	5231199	island_340	7600	1.38088	50	BraA01g010180.3C	includeFeature	Bra013336	AT4G18640.1	ath	AT4G18640	MRH1	MRH1 (morphogenesis of root hair 1)	ATP binding / protein binding / protein kinase/ protein serine/threonine kinase/ protein tyrosine kinase		GO:0004672; GO:0004713; GO:0005515; GO:0005524; GO:0006468	protein kinase activity; protein tyrosine kinase activity; protein binding; ATP binding; protein phosphorylation	molecular_function; molecular_function; molecular_function; molecular_function; biological_process
A01	5223600	5231199	island_340	7600	1.38088	50	BraA01g010190.3C	includeFeature	Bra013337	AT4G18650.1	ath	AT4G18650			transcription factor-related		GO:0006351; GO:0043565	transcription, DNA-templated; sequence-specific DNA binding	biological_process; molecular_function
A01	5238800	5240999	island_341	2200	2.08654	50	BraA01g010200.3C	includeFeature	Bra013338	AT5G45830.1	ath	AT5G45830	DOG1	DOG1 (DELAY OF GERMINATION 1)			GO:0006351; GO:0043565	transcription, DNA-templated; sequence-specific DNA binding	biological_process; molecular_function
A01	5246000	5247599	island_342	1600	1.65413	50	BraA01g010220.3C	includeFeature			ath	AT4G18690			hypothetical protein		GO:0006351; GO:0043565	transcription, DNA-templated; sequence-specific DNA binding	biological_process; molecular_function
A01	5269600	5271999	island_343	2400	0.522025	22.5584	BraA01g010290.3C	overlapStart	Bra013346	AT4G18770.1	ath	AT4G18770	MYB98	MYB98 (myb domain protein 98)	DNA binding / transcription factor	K09422 myb proto-oncogene protein, plant	GO:0003677	DNA binding	molecular_function
A01	5272800	5274599	island_344	1800	1.79467	50
A01	5275400	5279999	island_345	4600	1.22505	50
A01	5286600	5287599	island_346	1000	0.625199	16.0007
A01	5290400	5294199	island_347	3800	1.52757	50
A01	5347800	5349999	island_348	2200	1.24701	50
A01	5352800	5357199	island_349	4400	1.68548	50	BraA01g010400.3C	includeFeature	Bra013361	AT4G18910.1	ath	AT4G18910	NIP1;2	NIP1;2 (NOD26-LIKE INTRINSIC PROTEIN 1;2)	arsenite transmembrane transporter/ water channel	K09874 aquaporin NIP
A01	5352800	5357199	island_349	4400	1.68548	50	BraA01g010410.3C	overlapStart	Bra013362	AT4G18920.1	ath	AT4G18920			hypothetical protein
A01	5358600	5359999	island_350	1400	0.803136	24.9103	BraA01g010410.3C	overlapEnd	Bra013362	AT4G18920.1	ath	AT4G18920			hypothetical protein
A01	5364400	5373799	island_351	9400	2.55622	50	BraA01g010430.3C	includeFeature	Bra013364	AT4G18960.2	ath	AT4G18960	AG	AG (AGAMOUS)	DNA binding / transcription factor	K09264 MADS-box transcription factor, plant	GO:0003700; GO:0005634; GO:0006355	sequence-specific DNA binding transcription factor activity; nucleus; regulation of transcription, DNA-templated	molecular_function; cellular_component; biological_process
A01	5378000	5382799	island_352	4800	1.52057	50	BraA01g010450.3C	includeFeature	Bra013366	AT4G18980.1	ath	AT4G18980			hypothetical protein
A01	5391400	5393799	island_353	2400	1.84967	50	BraA01g010460.3C	overlapStart	Bra013367	AT4G18990.1	ath	AT4G18990			xyloglucan:xyloglucosyl transferase, putative / xyloglucan endotransglycosylase, putative / endo-xyloglucan transferase, putative	K08235 xyloglucan:xyloglucosyl transferase [EC:2.4.1.207]	GO:0004553; GO:0005975	hydrolase activity, hydrolyzing O-glycosyl compounds; carbohydrate metabolic process	molecular_function; biological_process
A01	5420600	5423199	island_354	2600	0.782993	50	BraA01g010510.3C	includeFeature	Bra013373	AT4G19060.1	ath	AT4G19060			disease resistance protein-related
A01	5473600	5475599	island_355	2000	0.228633	4.1562	BraA01g010630.3C	overlapEnd	Bra013383	AT1G03280.1	ath	AT1G03280			transcription initiation factor IIE (TFIIE) alpha subunit family protein / general transcription factor TFIIE family protein	K03136 transcription initiation factor TFIIE subunit alpha
A01	5477400	5478799	island_356	1400	2.06923	50	BraA01g010640.3C	includeFeature	Bra013384	AT4G20330.1	ath	AT4G20330			transcription initiation factor-related	K03137 transcription initiation factor TFIIE subunit beta
A01	5492800	5498999	island_357	6200	1.24815	50
A01	5500600	5505599	island_358	5000	1.04195	50	BraA01g010660.3C	overlapEnd	Bra013386	AT4G19230.1	ath	AT4G19230	CYP707A1		(+)-abscisic acid 8'-hydroxylase/ oxygen binding (EC:1.14.13.93)	K09843 (+)-abscisic acid 8'-hydroxylase [EC:1.14.13.93]	GO:0005506; GO:0016705; GO:0020037; GO:0055114	iron ion binding; oxidoreductase activity, acting on paired donors, with incorporation or reduction of molecular oxygen; heme binding; oxidation-reduction process	molecular_function; molecular_function; molecular_function; biological_process
A01	5500600	5505599	island_358	5000	1.04195	50	BraA01g010670.3C	overlapEnd	Bra013387	AT4G19350.1	ath	AT4G19350		EMB3006 (embryo defective 3006)
A01	5507400	5509599	island_359	2200	1.38605	50	BraA01g010680.3C	includeFeature	Bra013388	AT4G19360.1	ath	AT4G19360			hypothetical protein
A01	5517200	5520399	island_360	3200	1.60448	50	BraA01g010690.3C	includeFeature	Bra013389	AT4G19330.1	ath	AT4G19330			kelch repeat-containing F-box family protein		GO:0005515	protein binding	molecular_function
A01	5522000	5524599	island_361	2600	1.76791	50
A01	5526000	5529199	island_362	3200	1.37018	50	BraA01g010700.3C	overlapStart	Bra013390	AT4G19370.1	ath	AT4G19370			hypothetical protein
A01	5526000	5529199	island_362	3200	1.37018	50	BraA01g010710.3C	overlapEnd	Bra013391	AT4G19380.1	ath	AT4G19380			alcohol oxidase-related		GO:0016491; GO:0055114	oxidoreductase activity; oxidation-reduction process	molecular_function; biological_process
A01	5530200	5535199	island_363	5000	1.51748	50	BraA01g010710.3C	overlapStart	Bra013391	AT4G19380.1	ath	AT4G19380			alcohol oxidase-related		GO:0016491; GO:0055114	oxidoreductase activity; oxidation-reduction process	molecular_function; biological_process
A01	5537200	5539199	island_364	2000	0.148112	1.68888
A01	5553800	5556999	island_365	3200	0.503732	28.3563	BraA01g010750.3C	inside	Bra013394	AT4G19410.1	ath	AT4G19410			pectinacetylesterase, putative
A01	5584200	5585399	island_366	1200	2.10954	50	BraA01g010770.3C	includeFeature	Bra013396	AT4G19430.1	ath	AT4G19430			hypothetical protein
A01	5588800	5590199	island_367	1400	1.00542	50	BraA01g010780.3C	includeFeature		AT4G19440.2	ath	AT4G19440			pentatricopeptide (PPR) repeat-containing protein
A01	5627000	5628199	island_368	1200	0.245446	2.85362	BraA01g010850.3C	overlapStart	Bra013403	AT5G37380.5	ath	AT5G53150			heat shock protein binding / unfolded protein binding
A01	5645800	5655599	island_369	9800	1.58125	50	BraA01g010880.3C	includeFeature	Bra013407		ath	AT4G19620			hypothetical protein
A01	5645800	5655599	island_369	9800	1.58125	50	BraA01g010890.3C	includeFeature	Bra013408		ath	AT4G19620			hypothetical protein
A01	5645800	5655599	island_369	9800	1.58125	50	BraA01g010900.3C	includeFeature	Bra013409		ath	AT4G19630			heat shock factor protein-related / heat shock transcription factor-related		GO:0003700; GO:0005634; GO:0006355; GO:0043565	sequence-specific DNA binding transcription factor activity; nucleus; regulation of transcription, DNA-templated; sequence-specific DNA binding	molecular_function; cellular_component; biological_process; molecular_function
A01	5645800	5655599	island_369	9800	1.58125	50	BraA01g010910.3C	includeFeature	Bra013409		ath	AT4G19630			heat shock factor protein-related / heat shock transcription factor-related		GO:0003700; GO:0005634; GO:0006355; GO:0043565	sequence-specific DNA binding transcription factor activity; nucleus; regulation of transcription, DNA-templated; sequence-specific DNA binding	molecular_function; cellular_component; biological_process; molecular_function
A01	5662000	5662999	island_370	1000	0.983708	34.5441
A01	5666200	5669599	island_371	3400	0.669396	50
A01	5693200	5695399	island_372	2200	1.74736	50	BraA01g010980.3C	includeFeature	Bra013418	AT4G19680.2	ath	AT4G19680	IRT2	IRT2	iron ion transmembrane transporter/ zinc ion transmembrane transporter		GO:0005385; GO:0016020; GO:0016021; GO:0030001; GO:0046873; GO:0055085; GO:0071577	zinc ion transmembrane transporter activity; membrane; integral component of membrane; metal ion transport; metal ion transmembrane transporter activity; transmembrane transport; zinc ion transmembrane transport	molecular_function; cellular_component; cellular_component; biological_process; molecular_function; biological_process; biological_process
A01	5701200	5705399	island_373	4200	1.5575	50	BraA01g010990.3C	includeFeature	Bra013419	AT4G19690.2	ath	AT4G19690	IRT1	IRT1 (iron-regulated transporter 1)	cadmium ion transmembrane transporter/ copper uptake transmembrane transporter/ iron ion transmembrane transporter/ manganese ion transmembrane transporter/ zinc ion transmembrane transporter		GO:0005385; GO:0016020; GO:0016021; GO:0030001; GO:0046873; GO:0055085; GO:0071577	zinc ion transmembrane transporter activity; membrane; integral component of membrane; metal ion transport; metal ion transmembrane transporter activity; transmembrane transport; zinc ion transmembrane transport	molecular_function; cellular_component; cellular_component; biological_process; molecular_function; biological_process; biological_process
A01	5706400	5708799	island_374	2400	0.686456	50	BraA01g011000.3C	includeFeature	Bra013420	AT4G19690.2	ath	AT4G19690	IRT1	IRT1 (iron-regulated transporter 1)	cadmium ion transmembrane transporter/ copper uptake transmembrane transporter/ iron ion transmembrane transporter/ manganese ion transmembrane transporter/ zinc ion transmembrane transporter		GO:0005385; GO:0016020; GO:0016021; GO:0030001; GO:0046873; GO:0055085; GO:0071577	zinc ion transmembrane transporter activity; membrane; integral component of membrane; metal ion transport; metal ion transmembrane transporter activity; transmembrane transport; zinc ion transmembrane transport	molecular_function; cellular_component; cellular_component; biological_process; molecular_function; biological_process; biological_process
A01	5714800	5717799	island_375	3000	1.86369	50	BraA01g011020.3C	includeFeature	Bra013422	AT4G19690.2	ath	AT4G19690	IRT1	IRT1 (iron-regulated transporter 1)	cadmium ion transmembrane transporter/ copper uptake transmembrane transporter/ iron ion transmembrane transporter/ manganese ion transmembrane transporter/ zinc ion transmembrane transporter		GO:0005385; GO:0016020; GO:0016021; GO:0030001; GO:0046873; GO:0055085; GO:0071577	zinc ion transmembrane transporter activity; membrane; integral component of membrane; metal ion transport; metal ion transmembrane transporter activity; transmembrane transport; zinc ion transmembrane transport	molecular_function; cellular_component; cellular_component; biological_process; molecular_function; biological_process; biological_process
A01	5725200	5726399	island_376	1200	1.6015	50	BraA01g011030.3C	includeFeature	Bra013423	AT4G19700.1	ath	AT4G19700	RING	RING	protein binding / zinc ion binding
A01	5747400	5752199	island_377	4800	1.11775	50	BraA01g011050.3C	includeFeature	Bra013426	AT4G19810.1	ath	AT4G19810			glycosyl hydrolase family 18 protein	K01183 chitinase [EC:3.2.1.14]	GO:0005975; GO:0008061	carbohydrate metabolic process; chitin binding	biological_process; molecular_function
A01	5754200	5758799	island_378	4600	1.29466	50	BraA01g011060.3C	includeFeature
A01	5761800	5768199	island_379	6400	0.610731	50	BraA01g011070.3C	includeFeature	Bra017175	AT2G13100.1	pop	POPTR_911228			hypothetical protein	K13783 MFS transporter, OPA family, solute carrier family 37 (glycerol-3-phosphate transporter), member 1/2	GO:0016021; GO:0055085	integral component of membrane; transmembrane transport	cellular_component; biological_process
A01	5761800	5768199	island_379	6400	0.610731	50	BraA01g011080.3C	includeFeature	Bra013428	AT4G19840.1	ath	AT4G19840	ATPP2-A1		carbohydrate binding
A01	5813400	5813999	island_380	600	0.858223	23.3158
A01	5819200	5822599	island_381	3400	1.58851	50	BraA01g011160.3C	includeFeature	Bra013434	AT4G19970.1	ath	AT4G19970			hypothetical protein
A01	5824000	5826399	island_382	2400	1.25986	50	BraA01g011170.3C	includeFeature	Bra013435	AT4G19980.1	ath	AT4G19980			hypothetical protein
A01	5838600	5845199	island_383	6600	1.74421	50	BraA01g011200.3C	includeFeature	Bra013438	AT4G20000.1	ath	AT4G20000			VQ motif-containing protein
A01	5838600	5845199	island_383	6600	1.74421	50	BraA01g011210.3C	overlapEnd	Bra013439	AT4G20020.2	ath	AT4G20020			hypothetical protein
A01	5848400	5849799	island_384	1400	0.622906	18.6329	BraA01g011230.3C	overlapStart	Bra013441	AT4G20040.1	ath	AT4G20040			hypothetical protein		GO:0005515	protein binding	molecular_function
A01	5853000	5854399	island_385	1400	1.69215	50	BraA01g011240.3C	overlapStart	Bra013442	AT4G20050.2	ath	AT4G20050	QRT3	QRT3 (QUARTET 3)	polygalacturonase
A01	5873600	5875199	island_386	1600	0.70516	25.8426
A01	5896800	5898399	island_387	1600	1.12266	50	BraA01g011310.3C	includeFeature	Bra013448	AT4G20190.1	ath	AT4G20190			hypothetical protein
A01	5904600	5907999	island_388	3400	1.29431	50	BraA01g011330.3C	overlapStart	Bra012513	AT4G20200.1	ath	AT4G20200			terpene synthase/cyclase family protein		GO:0000287; GO:0008152; GO:0010333; GO:0016829	magnesium ion binding; metabolic process; terpene synthase activity; lyase activity	molecular_function; biological_process; molecular_function; molecular_function
A01	5909000	5912599	island_389	3600	0.429602	18.6827
A01	5922400	5924999	island_390	2600	1.57129	50
A01	5927800	5930199	island_391	2400	0.949015	50	BraA01g011350.3C	overlapEnd	Bra013451	AT4G20270.1	ath	AT4G20270	BAM3	BAM3 (BARELY ANY MERISTEM 3)	ATP binding / protein binding / protein kinase/ protein serine/threonine kinase		GO:0004672; GO:0005515; GO:0005524; GO:0006468	protein kinase activity; protein binding; ATP binding; protein phosphorylation	molecular_function; molecular_function; molecular_function; biological_process
A01	5950200	5952399	island_392	2200	1.40177	50
A01	5977600	5979799	island_393	2200	0.303177	6.60231	BraA01g011420.3C	overlapStart	Bra000530	AT5G58784.1	ath	AT5G58784			dehydrodolichyl diphosphate synthase	K11778 ditrans,polycis-polyprenyl diphosphate synthase [EC:2.5.1.87]
A01	6017600	6018199	island_394	600	0.807609	19.5961	BraA01g011540.3C	overlapStart	Bra013470	AT4G20780.1	ath	AT4G20780			calcium-binding protein, putative	K13448 calcium-binding protein CML	GO:0005509	calcium ion binding	molecular_function
A01	6035200	6036799	island_395	1600	0.968085	50	BraA01g011570.3C	overlapStart	Bra013473	AT4G20800.1	ath	AT4G20800			FAD-binding domain-containing protein		GO:0003824; GO:0016491; GO:0016614; GO:0050660; GO:0055114	catalytic activity; oxidoreductase activity; oxidoreductase activity, acting on CH-OH group of donors; flavin adenine dinucleotide binding; oxidation-reduction process	molecular_function; molecular_function; molecular_function; molecular_function; biological_process
A01	6109800	6111599	island_396	1800	1.69719	50	BraA01g011720.3C	overlapStart	Bra013486	AT4G20990.1	ath	AT4G20990	ACA4	ACA4 (ALPHA CARBONIC ANHYDRASE 4)	carbonate dehydratase/ zinc ion binding (EC:4.2.1.1)	K01674 carbonic anhydrase [EC:4.2.1.1]	GO:0046983	protein dimerization activity	molecular_function
A01	6112400	6120599	island_397	8200	1.78017	50	BraA01g011720.3C	overlapEnd	Bra013486	AT4G20990.1	ath	AT4G20990	ACA4	ACA4 (ALPHA CARBONIC ANHYDRASE 4)	carbonate dehydratase/ zinc ion binding (EC:4.2.1.1)	K01674 carbonic anhydrase [EC:4.2.1.1]	GO:0046983	protein dimerization activity	molecular_function
A01	6112400	6120599	island_397	8200	1.78017	50	BraA01g011730.3C	includeFeature	Bra013488	AT3G26010.1	ath	AT3G26010			F-box family protein		GO:0005515	protein binding	molecular_function
A01	6112400	6120599	island_397	8200	1.78017	50	BraA01g011740.3C	includeFeature	Bra013489	AT4G21020.1	ath	AT4G21020			late embryogenesis abundant domain-containing protein / LEA domain-containing protein
A01	6151800	6153799	island_398	2000	1.09454	50	BraA01g011790.3C	includeFeature	Bra013494	AT4G21050.1	ath	AT4G21050			Dof-type zinc finger domain-containing protein		GO:0003677; GO:0006355	DNA binding; regulation of transcription, DNA-templated	molecular_function; biological_process
A01	6154600	6155599	island_399	1000	2.21817	50
A01	6157800	6158399	island_400	600	1.87753	50	BraA01g011800.3C	includeFeature	Bra013495		ath	AT1G30260			hypothetical protein
A01	6223800	6224599	island_401	800	0.366565	4.27883
A01	6231000	6240799	island_402	9800	0.878306	50	BraA01g011970.3C	includeFeature	Bra013512	AT4G21200.1	rcu	RCOM_0905790			gibberellin 20-oxidase, putative (EC:1.14.11.15)		GO:0016491; GO:0055114	oxidoreductase activity; oxidation-reduction process	molecular_function; biological_process
A01	6231000	6240799	island_402	9800	0.878306	50	BraA01g011980.3C	includeFeature			ath	AT3G14200			DNAJ heat shock N-terminal domain-containing protein		GO:0003723	RNA binding	molecular_function
A01	6257400	6258999	island_403	1600	0.127158	1.41224	BraA01g012010.3C	overlapEnd	Bra013515	AT4G21230.1	ath	AT4G21230			protein kinase family protein
A01	6272200	6273199	island_404	1000	1.02361	50	BraA01g012060.3C	overlapStart		AT4G21326.1	ath	AT4G21326		ATSBT3.12 (SUBTILASE 3.12)	identical protein binding / serine-type endopeptidase
A01	6276800	6279399	island_405	2600	1.16009	50	BraA01g012080.3C	includeFeature	Bra013520	AT4G21340.1	ath	AT4G21340	B70	B70	transcription factor		GO:0046983	protein dimerization activity	molecular_function
A01	6294800	6296199	island_406	1400	0.38651	7.44204	BraA01g012120.3C	inside	Bra013524	AT4G21410.1	ath	AT4G21410			protein kinase family protein		GO:0004672; GO:0004713; GO:0006468	protein kinase activity; protein tyrosine kinase activity; protein phosphorylation	molecular_function; molecular_function; biological_process
A01	6312600	6314399	island_407	1800	0.715468	39.0978
A01	6316600	6319199	island_408	2600	0.768314	50	BraA01g012150.3C	includeFeature	Bra013526	AT4G21440.1	ath	AT4G21440		ATMYB102 (ARABIDOPSIS MYB-LIKE 102)	DNA binding / transcription factor	K09422 myb proto-oncogene protein, plant	GO:0003677	DNA binding	molecular_function
A01	6325000	6326799	island_409	1800	0.937664	50
A01	6344800	6346399	island_410	1600	1.2876	50
A01	6372600	6374199	island_411	1600	2.77368	50	BraA01g012280.3C	includeFeature	Bra013538	AT1G33020.1	ath	AT1G33020			F-box family protein		GO:0005515	protein binding	molecular_function
A01	6390600	6393599	island_412	3000	0.131714	1.97312	BraA01g012320.3C	overlapEnd	Bra013542	AT4G21600.1	ath	AT4G21600	ENDO5	ENDO5 (endonuclease 5)	T/G mismatch-specific endonuclease/ endonuclease/ nucleic acid binding / single-stranded DNA specific endodeoxyribonuclease		GO:0003676; GO:0004519; GO:0006308; GO:0016788	nucleic acid binding; endonuclease activity; DNA catabolic process; hydrolase activity, acting on ester bonds	molecular_function; molecular_function; biological_process; molecular_function
A01	6390600	6393599	island_412	3000	0.131714	1.97312	BraA01g012330.3C	overlapStart	Bra013543	AT1G11270.2	ath	AT1G11270			F-box family protein		GO:0005515	protein binding	molecular_function
A01	6418400	6419599	island_413	1200	2.52904	50
A01	6445400	6445799	island_414	400	0.249392	2.00029
A01	6493000	6497999	island_415	5000	1.69736	50	BraA01g012470.3C	includeFeature	Bra038758	AT4G21745.1	ath	AT4G21745			hypothetical protein
A01	6504400	6505199	island_416	800	1.82317	50
A01	6508000	6514799	island_417	6800	2.03565	50	BraA01g012480.3C	overlapStart	Bra013556	AT4G21750.2	ath	AT4G21750	ATML1	ATML1 (MERISTEM LAYER 1)	DNA binding / sequence-specific DNA binding / transcription factor		GO:0003677; GO:0006355; GO:0008289; GO:0043565	DNA binding; regulation of transcription, DNA-templated; lipid binding; sequence-specific DNA binding	molecular_function; biological_process; molecular_function; molecular_function
A01	6516600	6518799	island_418	2200	0.71237	43.0473	BraA01g012490.3C	inside	Bra013557	AT4G21760.1	ath	AT4G21760	BGLU47	BGLU47 (Beta-glucosidase 47)	catalytic/ cation binding / hydrolase, hydrolyzing O-glycosyl compounds		GO:0004553; GO:0005975	hydrolase activity, hydrolyzing O-glycosyl compounds; carbohydrate metabolic process	molecular_function; biological_process
A01	6525400	6525999	island_419	600	0.716331	12.9057	BraA01g012510.3C	includeFeature	Bra013559	AT4G21780.1	ath	AT4G21780			hypothetical protein
A01	6527000	6528199	island_420	1200	1.29731	50	BraA01g012520.3C	overlapStart	Bra013560	AT4G21790.1	ath	AT4G21790	TOM1	TOM1 (TOBAMOVIRUS MULTIPLICATION 1)	protein binding
A01	6567400	6568599	island_421	1200	0.641116	19.3085	BraA01g012610.3C	overlapStart	Bra013570	AT4G21895.1	ath	AT4G21895			DNA binding
A01	6569800	6573999	island_422	4200	0.693286	50	BraA01g012620.3C	includeFeature	Bra013571	AT4G21895.1	ath	AT4G21895			DNA binding
A01	6580600	6585999	island_423	5400	1.06261	50	BraA01g012640.3C	includeFeature	Bra013573	AT4G21902.1	ath	AT4G21902			hypothetical protein
A01	6580600	6585999	island_423	5400	1.06261	50	BraA01g012650.3C	overlapEnd	Bra013572	AT4G21910.3	ath	AT4G21910			MATE efflux family protein
A01	6587000	6587399	island_424	400	1.07366	19.6427	BraA01g012650.3C	inside	Bra013572	AT4G21910.3	ath	AT4G21910			MATE efflux family protein
A01	6639400	6643799	island_425	4400	0.375217	31.2667
A01	6645400	6649399	island_426	4000	2.26068	50
A01	6650800	6654599	island_427	3800	2.26596	50	BraA01g012730.3C	includeFeature	Bra013584	AT4G22070.1	ath	AT4G22070	WRKY31	WRKY31	transcription factor		GO:0003700; GO:0006355; GO:0043565	sequence-specific DNA binding transcription factor activity; regulation of transcription, DNA-templated; sequence-specific DNA binding	molecular_function; biological_process; molecular_function
A01	6659600	6662599	island_428	3000	0.537256	28.2432	BraA01g012740.3C	overlapEnd	Bra013585	AT4G22080.1	ath	AT4G22080			pectate lyase family protein	K01728 pectate lyase [EC:4.2.2.2]
A01	6664600	6666599	island_429	2000	1.823	50	BraA01g012740.3C	overlapStart	Bra013585	AT4G22080.1	ath	AT4G22080			pectate lyase family protein	K01728 pectate lyase [EC:4.2.2.2]
A01	6667600	6669999	island_430	2400	0.539528	23.7255
A01	6679600	6681199	island_431	1600	2.01454	50	BraA01g012750.3C	overlapStart	Bra013586	AT4G22110.2	ath	AT4G22110			alcohol dehydrogenase, putative	K00121 S-(hydroxymethyl)glutathione dehydrogenase / alcohol dehydrogenase [EC:1.1.1.284 1.1.1.1]	GO:0055114	oxidation-reduction process	biological_process
A01	6719800	6726599	island_432	6800	1.68116	50	BraA01g012830.3C	overlapEnd	Bra013594	AT4G22160.2	ath	AT4G22160			hypothetical protein
A01	6719800	6726599	island_432	6800	1.68116	50	BraA01g012840.3C	includeFeature	Bra013595
A01	6719800	6726599	island_432	6800	1.68116	50	BraA01g012850.3C	includeFeature	Bra019394	AT4G22180.1	ath	AT4G22180			F-box family protein		GO:0005515	protein binding	molecular_function
A01	6740000	6745999	island_433	6000	1.47724	50	BraA01g012860.3C	includeFeature	Bra013596	AT4G23280.1	ath	AT4G23180	CRK10	CRK10 (CYSTEINE-RICH RLK10)	ATP binding / kinase/ protein kinase/ protein serine/threonine kinase/ protein tyrosine kinase		GO:0004672; GO:0005524; GO:0006468	protein kinase activity; ATP binding; protein phosphorylation	molecular_function; molecular_function; biological_process
A01	6740000	6745999	island_433	6000	1.47724	50	BraA01g012870.3C	overlapStart	Bra013597	AT4G22180.1	ath	AT4G22180			F-box family protein		GO:0005515	protein binding	molecular_function
A01	6767600	6768599	island_434	1000	0.465778	8.58302
A01	6769800	6776799	island_435	7000	0.229777	16.0628
A01	6807600	6808399	island_436	800	0.481208	7.21615
A01	6828200	6828999	island_437	800	1.25546	50	BraA01g013030.3C	overlapStart	Bra013612	AT4G22340.3	ath	AT4G22340			phosphatidate cytidylyltransferase, putative / CDP-diglyceride synthetase, putative (EC:2.7.7.41)	K00981 phosphatidate cytidylyltransferase [EC:2.7.7.41]
A01	6844400	6846399	island_438	2000	1.07089	50	BraA01g013100.3C	overlapStart	Bra013618		vvi	100245100			hypothetical protein		GO:0016020	membrane	cellular_component
A01	6847200	6863999	island_439	16800	2.2733	50	BraA01g013110.3C	includeFeature	Bra013619	AT4G22460.1	ath	AT4G22460			protease inhibitor/seed storage/lipid transfer protein (LTP) family protein
A01	6847200	6863999	island_439	16800	2.2733	50	BraA01g013120.3C	includeFeature	Bra013620	AT4G22485.1	ath	AT4G22485			hypothetical protein
A01	6847200	6863999	island_439	16800	2.2733	50	BraA01g013130.3C	includeFeature	Bra013621		nve	NEMVE_v1g23493			hypothetical protein
A01	6847200	6863999	island_439	16800	2.2733	50	BraA01g013140.3C	overlapStart		AT4G29090.1	ath	AT4G29090			reverse transcriptase, putative / RNA-dependent DNA polymerase, putative		GO:0003676	nucleic acid binding	molecular_function
A01	6867200	6875399	island_440	8200	0.220275	18.7135	BraA01g013140.3C	overlapEnd		AT4G29090.1	ath	AT4G29090			reverse transcriptase, putative / RNA-dependent DNA polymerase, putative		GO:0003676	nucleic acid binding	molecular_function
A01	6867200	6875399	island_440	8200	0.220275	18.7135	BraA01g013150.3C	includeFeature	Bra013622	AT4G22520.1	ath	AT4G22520			protease inhibitor/seed storage/lipid transfer protein (LTP) family protein
A01	6880800	6881599	island_441	800	0.632764	14.1434	BraA01g013170.3C	overlapStart	Bra013624	AT4G22540.1	pop	POPTR_744076			hypothetical protein
A01	6913600	6916199	island_442	2600	0.542795	30.3869
A01	6917200	6917399	island_443	200	0.910051	11.0466
A01	6919400	6921599	island_444	2200	0.280504	5.55582	BraA01g013220.3C	includeFeature	Bra013629	AT4G22600.1	ath	AT4G22600			hypothetical protein		GO:0006351; GO:0043565	transcription, DNA-templated; sequence-specific DNA binding	biological_process; molecular_function
A01	6929000	6929799	island_445	800	0.482538	10.4991
A01	6940400	6942199	island_446	1800	2.00012	50
A01	6946800	6949399	island_447	2600	1.77416	50	BraA01g013270.3C	includeFeature	Bra013633	AT4G22680.1	ath	AT4G22680	MYB85	MYB85 (myb domain protein 85)	DNA binding / transcription activator/ transcription factor	K09422 myb proto-oncogene protein, plant	GO:0003677	DNA binding	molecular_function
A01	6952400	6956399	island_448	4000	1.61019	50
A01	6957400	6959199	island_449	1800	2.26078	50	BraA01g013280.3C	includeFeature	Bra013634	AT4G22690.1	ath	AT4G22690	CYP706A1		electron carrier/ heme binding / iron ion binding / monooxygenase/ oxygen binding		GO:0005506; GO:0016705; GO:0020037; GO:0055114	iron ion binding; oxidoreductase activity, acting on paired donors, with incorporation or reduction of molecular oxygen; heme binding; oxidation-reduction process	molecular_function; molecular_function; molecular_function; biological_process
A01	6969400	6981799	island_450	12400	1.02979	50	BraA01g013310.3C	includeFeature	Bra013637
A01	6969400	6981799	island_450	12400	1.02979	50	BraA01g013320.3C	includeFeature	Bra013638
A01	6969400	6981799	island_450	12400	1.02979	50	BraA01g013330.3C	includeFeature	Bra013639		ath	AT5G46000			jacalin lectin family protein
A01	6969400	6981799	island_450	12400	1.02979	50	BraA01g013340.3C	includeFeature	Bra013640	AT4G22740.2	ath	AT4G22740			glycine-rich protein
A01	6988400	6993799	island_451	5400	1.0645	50	BraA01g013350.3C	includeFeature	Bra013641	AT4G22740.2	ath	AT4G22740			glycine-rich protein
A01	6996200	6996599	island_452	400	0.803136	14.6892	BraA01g013360.3C	inside	Bra013642	AT4G22753.2	ath	AT4G22753	SMO1-3	SMO1-3 (STEROL 4-ALPHA METHYL OXIDASE 1-3)	4,4-dimethyl-9beta,19-cyclopropylsterol-4alpha-methyl oxidase/ catalytic	K14423 4,4-dimethyl-9beta,19-cyclopropylsterol-4alpha-methyl oxidase [EC:1.14.13.72]	GO:0005506; GO:0008610; GO:0016491; GO:0055114	iron ion binding; lipid biosynthetic process; oxidoreductase activity; oxidation-reduction process	molecular_function; biological_process; molecular_function; biological_process
A01	6998400	6999999	island_453	1600	0.422791	9.20979	BraA01g013360.3C	overlapStart	Bra013642	AT4G22753.2	ath	AT4G22753	SMO1-3	SMO1-3 (STEROL 4-ALPHA METHYL OXIDASE 1-3)	4,4-dimethyl-9beta,19-cyclopropylsterol-4alpha-methyl oxidase/ catalytic	K14423 4,4-dimethyl-9beta,19-cyclopropylsterol-4alpha-methyl oxidase [EC:1.14.13.72]	GO:0005506; GO:0008610; GO:0016491; GO:0055114	iron ion binding; lipid biosynthetic process; oxidoreductase activity; oxidation-reduction process	molecular_function; biological_process; molecular_function; biological_process
A01	7020800	7021799	island_454	1000	1.20663	50	BraA01g013400.3C	overlapStart	Bra013646	AT4G22770.1	ath	AT4G22770			DNA-binding family protein
A01	7025600	7028399	island_455	2800	1.30993	50	BraA01g013410.3C	overlapEnd	Bra013647	AT4G22780.1	ath	AT4G22780	ACR7	ACR7	amino acid binding		GO:0003676	nucleic acid binding	molecular_function
A01	7040800	7042199	island_456	1400	0.321167	6.28563	BraA01g013420.3C	overlapStart	Bra013648	AT4G22790.1	ath	AT4G22790			MATE efflux family protein
A01	7051000	7055799	island_457	4800	2.56967	50	BraA01g013430.3C	includeFeature	Bra013649	AT4G22810.1	ath	AT4G22810			DNA-binding protein-related
A01	7081600	7082799	island_458	1200	0.303829	4.42726	BraA01g013510.3C	inside	Bra013656	AT4G22920.1	ath	AT4G22920	NYE1	NYE1 (NON-YELLOWING 1)			GO:0004672; GO:0004713; GO:0006468	protein kinase activity; protein tyrosine kinase activity; protein phosphorylation	molecular_function; molecular_function; biological_process
A01	7138600	7144999	island_459	6400	2.19079	50	BraA01g013570.3C	includeFeature	Bra013662	AT4G22950.1	ath	AT4G22950	AGL19	AGL19 (AGAMOUS-LIKE 19)	transcription factor		GO:0003700; GO:0005634; GO:0006355	sequence-specific DNA binding transcription factor activity; nucleus; regulation of transcription, DNA-templated	molecular_function; cellular_component; biological_process
A01	7138600	7144999	island_459	6400	2.19079	50	BraA01g013580.3C	includeFeature	Bra013663	AT1G70040.1	ath	AT1G70040			hypothetical protein
A01	7192600	7195199	island_460	2600	1.32844	50	BraA01g013640.3C	overlapEnd	Bra013669	AT4G23010.2	ath	AT4G23010	UTR2		UDP-galactose transporter-related		GO:0055085	transmembrane transport	biological_process
A01	7212400	7214399	island_461	2000	0.261268	4.56252
A01	7216000	7217399	island_462	1400	0.309936	5.325	BraA01g013660.3C	overlapStart	Bra013671	AT4G23030.1	ath	AT4G23030			MATE efflux protein-related
A01	7218800	7219399	island_463	600	0.351067	3.78703
A01	7221000	7222199	island_464	1200	0.518833	11.1572
A01	7232000	7235999	island_465	4000	0.472037	30.0404
A01	7240600	7241999	island_466	1400	0.581749	13.8167	BraA01g013670.3C	overlapStart	Bra013672	AT4G23060.1	ath	AT4G23060	IQD22	IQD22 (IQ-domain 22)	calmodulin binding		GO:0005515	protein binding	molecular_function
A01	7252600	7253799	island_467	1200	0.648626	18.6393	BraA01g013690.3C	overlapEnd	Bra013674	AT4G11650.1	rcu	RCOM_1685850			Osmotin precursor, putative
A01	7297200	7298399	island_468	1200	0.748361	25.5373	BraA01g013810.3C	inside
A01	7309800	7317599	island_469	7800	0.90963	50	BraA01g013850.3C	overlapStart	Bra013682	AT4G23250.1	ath	AT4G23250		EMB1290 (EMBRYO DEFECTIVE 1290)	kinase/ protein kinase		GO:0004672; GO:0004713; GO:0006468	protein kinase activity; protein tyrosine kinase activity; protein phosphorylation	molecular_function; molecular_function; biological_process
A01	7309800	7317599	island_469	7800	0.90963	50	BraA01g013860.3C	overlapEnd	Bra013682	AT4G23320.1	ath	AT4G23320			protein kinase family protein		GO:0004672; GO:0006468	protein kinase activity; protein phosphorylation	molecular_function; biological_process
A01	7362600	7363999	island_470	1400	0.307463	5.10999	BraA01g013950.3C	overlapEnd	Bra013687	AT2G20170.2	ath	AT2G20170			hypothetical protein
A01	7367000	7369799	island_471	2800	1.51117	50	BraA01g013960.3C	overlapStart	Bra013688	AT4G23370.1	ath	AT4G23370			hypothetical protein
A01	7375200	7377799	island_472	2600	0.525438	23.7266	BraA01g013980.3C	overlapStart	Bra013689	AT4G23410.1	vvi	100242744			hypothetical protein LOC100242744		GO:0016021	integral component of membrane	cellular_component
A01	7388800	7390599	island_473	1800	0.971607	50
A01	7400400	7403399	island_474	3000	0.970228	50
A01	7406000	7409799	island_475	3800	1.89094	50	BraA01g014020.3C	includeFeature	Bra013692	AT1G11580.1	ath	AT1G11580		PMEPCRA (METHYLESTERASE PCR A)	enzyme inhibitor/ pectinesterase (EC:3.1.1.11)
A01	7417600	7417999	island_476	400	1.10848	18.7006
A01	7420000	7421399	island_477	1400	1.16244	50	BraA01g014040.3C	overlapEnd	Bra019302		rcu	RCOM_0786070			AP-2 complex subunit beta-1, putative	K12392 AP-1 complex subunit beta-1	GO:0016192	vesicle-mediated transport	biological_process
A01	7428600	7430199	island_478	1600	2.04906	50
A01	7431200	7437399	island_479	6200	1.80621	50	BraA01g014070.3C	includeFeature	Bra013695	AT4G23493.1	ath	AT4G23493			hypothetical protein
A01	7431200	7437399	island_479	6200	1.80621	50	BraA01g014080.3C	includeFeature	Bra013696	AT4G23496.1	ath	AT4G23496	SP1L5	SP1L5 (SPIRAL1-LIKE5)
A01	7448600	7455199	island_480	6600	1.07426	50	BraA01g014090.3C	overlapEnd	Bra013697	AT4G23500.1	ath	AT4G23500			glycoside hydrolase family 28 protein / polygalacturonase (pectinase) family protein		GO:0004650; GO:0005975	polygalacturonase activity; carbohydrate metabolic process	molecular_function; biological_process
A01	7448600	7455199	island_480	6600	1.07426	50	BraA01g014100.3C	includeFeature	Bra013698	AT4G23510.1	ath	AT4G23510			disease resistance protein (TIR class), putative		GO:0005515; GO:0007165	protein binding; signal transduction	molecular_function; biological_process
A01	7448600	7455199	island_480	6600	1.07426	50	BraA01g014110.3C	overlapEnd	Bra013699	AT1G27540.2	ath	AT1G27540			F-box family protein		GO:0005515	protein binding	molecular_function
A01	7463400	7464599	island_481	1200	3.05176	50	BraA01g014130.3C	overlapEnd	Bra013700	AT5G25290.1	osa	9269512	Os02g0636500				GO:0003676	nucleic acid binding	molecular_function
A01	7471800	7473199	island_482	1400	1.73777	50	BraA01g014150.3C	includeFeature	Bra013701	AT1G27540.2	ath	AT1G27540			F-box family protein		GO:0005515	protein binding	molecular_function
A01	7480600	7480999	island_483	400	3.59054	50	BraA01g014170.3C	inside	Bra013702	AT5G25290.1	ath	AT5G25290			F-box family protein
A01	7493800	7497199	island_484	3400	1.90419	50	BraA01g014190.3C	overlapStart	Bra013703	AT4G23510.1	ath	AT4G23510			disease resistance protein (TIR class), putative		GO:0005515; GO:0007165	protein binding; signal transduction	molecular_function; biological_process
A01	7502400	7502999	island_485	600	1.48121	50
A01	7505600	7507799	island_486	2200	2.56905	50	BraA01g014200.3C	includeFeature	Bra013705	AT4G23520.1	ath	AT4G23520			cysteine proteinase, putative	K01376 [EC:3.4.22.-]	GO:0006508; GO:0008234	proteolysis; cysteine-type peptidase activity	biological_process; molecular_function
A01	7534400	7538399	island_487	4000	1.80972	50	BraA01g014230.3C	includeFeature	Bra013708	AT4G23550.1	ath	AT4G23550	WRKY29	WRKY29	transcription factor	K13426 WRKY transcription factor 29	GO:0003700; GO:0006355; GO:0043565	sequence-specific DNA binding transcription factor activity; regulation of transcription, DNA-templated; sequence-specific DNA binding	molecular_function; biological_process; molecular_function
A01	7541000	7547599	island_488	6600	1.47416	50	BraA01g014240.3C	includeFeature	Bra013709	AT4G23560.1	ath	AT4G23560		AtGH9B15 (Arabidopsis thaliana glycosyl hydrolase 9B15)	catalytic/ hydrolase, hydrolyzing O-glycosyl compounds		GO:0003824	catalytic activity	molecular_function
A01	7541000	7547599	island_488	6600	1.47416	50	BraA01g014250.3C	overlapStart	Bra013710	AT4G23570.2	ath	AT4G11260	SGT1B	SGT1B	protein binding	K12795 suppressor of G2 allele of SKP1	GO:0005515	protein binding	molecular_function
A01	7559200	7560199	island_489	1000	0.892967	27.3219
A01	7562000	7568199	island_490	6200	0.99165	50	BraA01g014270.3C	includeFeature
A01	7570600	7574399	island_491	3800	1.57011	50	BraA01g014280.3C	includeFeature	Bra013712	AT4G23590.1	ath	AT4G23590			aminotransferase class I and II family protein		GO:0003824; GO:0009058; GO:0030170	catalytic activity; biosynthetic process; pyridoxal phosphate binding	molecular_function; biological_process; molecular_function
A01	7582600	7585799	island_492	3200	1.44281	50	BraA01g014290.3C	includeFeature	Bra013714	AT4G23600.1	ath	AT4G23590			aminotransferase class I and II family protein		GO:0003824; GO:0009058; GO:0030170	catalytic activity; biosynthetic process; pyridoxal phosphate binding	molecular_function; biological_process; molecular_function
A01	7611000	7619199	island_493	8200	2.03248	50	BraA01g014360.3C	includeFeature	Bra013721	AT4G23680.1	ath	AT4G23680			major latex protein-related / MLP-related		GO:0006952; GO:0009607	defense response; response to biotic stimulus	biological_process; biological_process
A01	7641200	7644999	island_494	3800	1.41627	50	BraA01g014390.3C	includeFeature	Bra013724	AT4G23700.1	ath	AT4G23700		ATCHX17 (CATION/H+ EXCHANGER 17)	monovalent cation:proton antiporter/ sodium:hydrogen antiporter		GO:0006812; GO:0015299; GO:0016021; GO:0055085	cation transport; solute:proton antiporter activity; integral component of membrane; transmembrane transport	biological_process; molecular_function; cellular_component; biological_process
A01	7657200	7662999	island_495	5800	1.80285	50	BraA01g014400.3C	includeFeature	Bra013726	AT4G23710.1	ath	AT4G23710	VAG2	VAG2	hydrolase, acting on acid anhydrides, catalyzing transmembrane movement of substances	K02152 V-type H+-transporting ATPase subunit G [EC:3.6.3.14]
A01	7666800	7671199	island_496	4400	0.548729	50	BraA01g014440.3C	includeFeature			ath	AT2G34320			nucleic acid binding		GO:0003676	nucleic acid binding	molecular_function
A01	7672600	7679999	island_497	7400	0.725497	50
A01	7684800	7686799	island_498	2000	1.08137	50
A01	7717600	7719199	island_499	1600	1.67517	50
A01	7731200	7734599	island_500	3400	1.31263	50	BraA01g014510.3C	includeFeature	Bra013734	AT4G23820.1	ath	AT4G23820			glycoside hydrolase family 28 protein / polygalacturonase (pectinase) family protein		GO:0004650; GO:0005975	polygalacturonase activity; carbohydrate metabolic process	molecular_function; biological_process
A01	7752000	7753199	island_501	1200	1.14981	50	BraA01g014550.3C	includeFeature	Bra013738	AT4G23870.1	ath	AT4G23870			hypothetical protein
A01	7767800	7769599	island_502	1800	2.36747	50	BraA01g014600.3C	includeFeature	Bra013742	AT4G23900.1	ath	AT4G23900			nucleoside diphosphate kinase 4 (NDK4) (EC:2.7.4.6)	K00940 nucleoside-diphosphate kinase [EC:2.7.4.6]
A01	7802200	7804399	island_503	2200	1.00706	50
A01	7811200	7812799	island_504	1600	2.79519	50	BraA01g014690.3C	overlapStart	Bra013749	AT4G24000.1	ath	AT4G24000	ATCSLG2		cellulose synthase/ transferase/ transferase, transferring glycosyl groups (EC:2.4.1.12)		GO:0016020; GO:0016760; GO:0030244	membrane; cellulose synthase (UDP-forming) activity; cellulose biosynthetic process	cellular_component; molecular_function; biological_process
A01	7815400	7815999	island_505	600	0.791731	14.999	BraA01g014700.3C	overlapStart	Bra013750	AT4G24000.1	ath	AT4G24000	ATCSLG2		cellulose synthase/ transferase/ transferase, transferring glycosyl groups (EC:2.4.1.12)		GO:0016020; GO:0016760; GO:0030244	membrane; cellulose synthase (UDP-forming) activity; cellulose biosynthetic process	cellular_component; molecular_function; biological_process
A01	7820200	7824599	island_506	4400	0.72897	50
A01	7826000	7826599	island_507	600	0.265137	2.66795
A01	7849000	7854599	island_508	5600	1.25605	50	BraA01g014770.3C	overlapEnd	Bra013756	AT4G24040.1	ath	AT4G24040	TRE1	TRE1 (TREHALASE 1)	alpha,alpha-trehalase/ trehalase (EC:3.2.1.28)	K01194 alpha,alpha-trehalase [EC:3.2.1.28]	GO:0003824	catalytic activity	molecular_function
A01	7856000	7858199	island_509	2200	1.88185	50	BraA01g014780.3C	overlapStart	Bra013757	AT4G24050.1	ath	AT4G24050			short-chain dehydrogenase/reductase (SDR) family protein
A01	7862600	7868399	island_510	5800	1.83918	50	BraA01g014790.3C	includeFeature	Bra013758	AT4G24060.1	ath	AT4G24060			Dof-type zinc finger domain-containing protein		GO:0003677; GO:0006355	DNA binding; regulation of transcription, DNA-templated	molecular_function; biological_process
A01	7872800	7874799	island_511	2000	0.398294	11.7813
A01	7876000	7879999	island_512	4000	1.2169	50	BraA01g014800.3C	includeFeature	Bra013759	AT4G24080.1	ath	AT4G24080	ALL1	ALL1 (Aldolase like)	carbon-carbon lyase/ catalytic		GO:0003824	catalytic activity	molecular_function
A01	7876000	7879999	island_512	4000	1.2169	50	BraA01g014810.3C	overlapStart	Bra013760	AT4G24080.1	ath	AT4G24080	ALL1	ALL1 (Aldolase like)	carbon-carbon lyase/ catalytic		GO:0003824	catalytic activity	molecular_function
A01	7889200	7889799	island_513	600	1.38425	50	BraA01g014840.3C	overlapStart	Bra013763	AT4G24110.1	ath	AT4G24110			hypothetical protein
A01	7893000	7896799	island_514	3800	0.344974	14.1148	BraA01g014850.3C	overlapStart	Bra013764	AT4G24120.1	ath	AT4G24120	YSL1	YSL1 (YELLOW STRIPE LIKE 1)	oligopeptide transporter		GO:0055085	transmembrane transport	biological_process
A01	7906400	7907399	island_515	1000	1.94938	50	BraA01g014860.3C	includeFeature	Bra013765	AT4G24130.1	ath	AT4G24130			hypothetical protein
A01	7911400	7919799	island_516	8400	1.873	50	BraA01g014870.3C	includeFeature	Bra013766	AT4G24140.1	ath	AT4G24140			hydrolase, alpha/beta fold family protein
A01	7952600	7953399	island_517	800	0.341556	4.27714	BraA01g014940.3C	overlapEnd	Bra013773	AT4G24180.1	ath	AT4G24180			hypothetical protein
A01	7979000	7980199	island_518	1200	0.298928	4.74733	BraA01g015040.3C	overlapEnd	Bra013783	AT1G30790.1	ath	AT1G30790			F-box family protein		GO:0005515	protein binding	molecular_function
A01	8049600	8052199	island_519	2600	0.566235	29.116
A01	8109200	8110199	island_520	1000	0.370974	5.31364	BraA01g015290.3C	inside	Bra013809	AT4G24510.1	ath	AT4G24510	CER2	CER2 (ECERIFERUM 2)	transferase/ transferase, transferring acyl groups other than amino-acyl groups		GO:0016747	transferase activity, transferring acyl groups other than amino-acyl groups	molecular_function
A01	8122800	8126599	island_521	3800	2.56135	50	BraA01g015320.3C	overlapStart	Bra013812	AT4G24530.1	ath	AT4G24530			hypothetical protein		GO:0003700; GO:0005634; GO:0006355	sequence-specific DNA binding transcription factor activity; nucleus; regulation of transcription, DNA-templated	molecular_function; cellular_component; biological_process
A01	8128800	8133199	island_522	4400	1.72072	50
A01	8186000	8192599	island_523	6600	1.3797	50	BraA01g015410.3C	includeFeature	Bra013821	AT4G24640.1	ath	AT4G24640	APPB1	APPB1	enzyme inhibitor/ pectinesterase/ pectinesterase inhibitor		GO:0004857	enzyme inhibitor activity	molecular_function
A01	8186000	8192599	island_523	6600	1.3797	50	BraA01g015420.3C	includeFeature	Bra013822	AT4G24660.1	ath	AT4G24660	ATHB22	ATHB22 (HOMEOBOX PROTEIN 22)	DNA binding / transcription factor		GO:0003677	DNA binding	molecular_function
A01	8194000	8195399	island_524	1400	0.822261	50
A01	8325200	8329799	island_525	4600	1.79398	50	BraA01g015710.3C	includeFeature	Bra013854	AT4G25010.1	ath	AT4G25010			nodulin MtN3 family protein
A01	8357600	8359199	island_526	1600	1.2697	50	BraA01g015770.3C	includeFeature	Bra013858	AT4G25040.1	ath	AT4G25040			integral membrane family protein
A01	8390600	8392399	island_527	1800	0.393937	10.1847	BraA01g015830.3C	overlapStart	Bra013865	AT4G25130.1	ath	AT4G25130			peptide methionine sulfoxide reductase, putative	K07304 peptide-methionine (S)-S-oxide reductase [EC:1.8.4.11]
A01	8390600	8392399	island_527	1800	0.393937	10.1847	BraA01g015840.3C	overlapStart	Bra013866	AT4G25140.1	ath	AT4G25140	OLEO1	OLEO1 (OLEOSIN 1)			GO:0012511; GO:0016021	monolayer-surrounded lipid storage body; integral component of membrane	cellular_component; cellular_component
A01	8423800	8425999	island_528	2200	1.52836	50	BraA01g015890.3C	overlapStart	Bra013871	AT4G25180.1	ath	AT4G25180			DNA binding / DNA-directed RNA polymerase	K03026 DNA-directed RNA polymerase III subunit RPC4
A01	8423800	8425999	island_528	2200	1.52836	50	BraA01g015900.3C	includeFeature	Bra013871	AT4G25190.2	ath	AT4G25190			hypothetical protein
A01	8439400	8441599	island_529	2200	1.37917	50
A01	8471000	8479399	island_530	8400	2.12082	50	BraA01g015980.3C	includeFeature	Bra013878	AT4G25250.1	ath	AT4G25250			invertase/pectin methylesterase inhibitor family protein		GO:0004857	enzyme inhibitor activity	molecular_function
A01	8471000	8479399	island_530	8400	2.12082	50	BraA01g015990.3C	includeFeature	Bra013879	AT4G25250.1	ath	AT4G25250			invertase/pectin methylesterase inhibitor family protein		GO:0004857	enzyme inhibitor activity	molecular_function
A01	8471000	8479399	island_530	8400	2.12082	50	BraA01g016000.3C	includeFeature	Bra013880	AT4G25250.1	ath	AT4G25250			invertase/pectin methylesterase inhibitor family protein		GO:0004857	enzyme inhibitor activity	molecular_function
A01	8491200	8493999	island_531	2800	0.294122	11.5523	BraA01g016040.3C	includeFeature	Bra024229
A01	8511000	8515799	island_532	4800	0.996931	50	BraA01g016100.3C	overlapEnd	Bra013888	AT4G25360.2	ath	AT4G25360			hypothetical protein
A01	8521400	8527799	island_533	6400	2.13212	50	BraA01g016110.3C	includeFeature	Bra013889	AT4G25410.1	ath	AT4G25410			DNA binding / transcription factor		GO:0003677; GO:0046983	DNA binding; protein dimerization activity	molecular_function; molecular_function
A01	8574600	8576399	island_534	1800	1.11329	50	BraA01g016130.3C	includeFeature
A01	8577600	8585999	island_535	8400	2.15932	50	BraA01g016140.3C	includeFeature	Bra013891	AT5G51860.2	ath	AT5G51860			MADS-box protein (AGL72)		GO:0003700; GO:0005634; GO:0006355	sequence-specific DNA binding transcription factor activity; nucleus; regulation of transcription, DNA-templated	molecular_function; cellular_component; biological_process
A01	8617400	8620399	island_536	3000	0.521635	27.3282	BraA01g016210.3C	includeFeature	Bra013892	AT4G25433.1	ath	AT4G25433			peptidoglycan-binding LysM domain-containing protein
A01	8621800	8623199	island_537	1400	0.888527	36.6778
A01	8624000	8626199	island_538	2200	2.05901	50	BraA01g016230.3C	includeFeature	Bra013893	AT4G25434.1	ath	AT4G25434		ATNUDT10 (Arabidopsis thaliana Nudix hydrolase homolog 10)	ADP-ribose diphosphatase/ NAD or NADH binding / catalytic		GO:0016787	hydrolase activity	molecular_function
A01	8637000	8637999	island_539	1000	0.835557	23.0459	BraA01g016260.3C	overlapEnd			ath	AT3G03826			hypothetical protein
A01	8647200	8651999	island_540	4800	1.76936	50	BraA01g016290.3C	overlapEnd	Bra013898	AT4G25530.1	ath	AT4G25530	FWA	FWA	DNA binding / protein binding / protein homodimerization/ transcription factor		GO:0008289	lipid binding	molecular_function
A01	8662600	8664399	island_541	1800	0.921842	50	BraA01g016310.3C	overlapEnd	Bra013900	AT4G25560.1	ath	AT4G25560		AtMYB18 (myb domain protein 18)	DNA binding / transcription factor	K09422 myb proto-oncogene protein, plant	GO:0003677	DNA binding	molecular_function
A01	8665200	8665999	island_542	800	1.98947	50	BraA01g016320.3C	overlapEnd	Bra013901	AT4G25590.1	ath	AT4G25590	ADF7	ADF7 (actin depolymerizing factor 7)	actin binding		GO:0003779; GO:0005622; GO:0015629; GO:0030042	actin binding; intracellular; actin cytoskeleton; actin filament depolymerization	molecular_function; cellular_component; cellular_component; biological_process
A01	8667000	8668599	island_543	1600	2.2642	50	BraA01g016320.3C	overlapStart	Bra013901	AT4G25590.1	ath	AT4G25590	ADF7	ADF7 (actin depolymerizing factor 7)	actin binding		GO:0003779; GO:0005622; GO:0015629; GO:0030042	actin binding; intracellular; actin cytoskeleton; actin filament depolymerization	molecular_function; cellular_component; cellular_component; biological_process
A01	8667000	8668599	island_543	1600	2.2642	50	BraA01g016330.3C	overlapStart	Bra013902	AT4G25600.1	ath	AT4G25600			ShTK domain-containing protein		GO:0005506; GO:0016705; GO:0031418; GO:0055114	iron ion binding; oxidoreductase activity, acting on paired donors, with incorporation or reduction of molecular oxygen; L-ascorbic acid binding; oxidation-reduction process	molecular_function; molecular_function; molecular_function; biological_process
A01	8687000	8687399	island_544	400	1.05745	19.6107	BraA01g016370.3C	overlapStart	Bra013906	AT4G25640.1	ath	AT4G25640			MATE efflux family protein
A01	8720200	8722999	island_545	2800	0.863007	50	BraA01g016460.3C	includeFeature	Bra013916	AT4G25750.1	ath	AT4G25750			ABC transporter family protein		GO:0005524; GO:0016887	ATP binding; ATPase activity	molecular_function; molecular_function
A01	8727200	8729799	island_546	2600	0.97169	50	BraA01g016470.3C	includeFeature	Bra013917	AT4G25760.1	ath	AT4G25760	AtGDU2	AtGDU2 (Arabidopsis thaliana GLUTAMINE DUMPER 2)
A01	8741800	8745399	island_547	3600	1.69384	50	BraA01g016500.3C	includeFeature	Bra013919	AT4G25780.1	ath	AT4G25780			pathogenesis-related protein, putative		GO:0005576	extracellular region	cellular_component
A01	8741800	8745399	island_547	3600	1.69384	50	BraA01g016510.3C	includeFeature	Bra013920	AT4G25790.1	ath	AT4G25790			allergen V5/Tpx-1-related family protein		GO:0005576	extracellular region	cellular_component
A01	8751400	8753999	island_548	2600	1.96718	50	BraA01g016530.3C	overlapEnd	Bra013922	AT4G25810.1	ath	AT4G25810	XTR6	XTR6 (XYLOGLUCAN ENDOTRANSGLYCOSYLASE 6)	hydrolase, acting on glycosyl bonds / hydrolase, hydrolyzing O-glycosyl compounds / xyloglucan:xyloglucosyl transferase	K08235 xyloglucan:xyloglucosyl transferase [EC:2.4.1.207]	GO:0004553; GO:0005975	hydrolase activity, hydrolyzing O-glycosyl compounds; carbohydrate metabolic process	molecular_function; biological_process
A01	8757200	8759999	island_549	2800	1.74738	50	BraA01g016540.3C	includeFeature	Bra013923	AT5G57540.1	ath	AT4G25820	XTR9	XTR9 (XYLOGLUCAN ENDOTRANSGLYCOSYLASE 9)	hydrolase, acting on glycosyl bonds / hydrolase, hydrolyzing O-glycosyl compounds / xyloglucan:xyloglucosyl transferase	K08235 xyloglucan:xyloglucosyl transferase [EC:2.4.1.207]	GO:0004553; GO:0005975	hydrolase activity, hydrolyzing O-glycosyl compounds; carbohydrate metabolic process	molecular_function; biological_process
A01	8762600	8763999	island_550	1400	1.61783	50	BraA01g016550.3C	includeFeature	Bra013924	AT4G25830.1	ath	AT4G25830			integral membrane family protein
A01	8772600	8774199	island_551	1600	1.79921	50	BraA01g016570.3C	includeFeature	Bra013926	AT4G25845.1	ath	AT4G25845			hypothetical protein
A01	8776000	8779199	island_552	3200	1.48318	50	BraA01g016580.3C	includeFeature	Bra013926	AT4G25850.1	ath	AT4G25850	ORP4B	ORP4B (OSBP(OXYSTEROL BINDING PROTEIN)-RELATED PROTEIN 4B)	oxysterol binding
A01	8784200	8786199	island_553	2000	0.467227	12.0071	BraA01g016590.3C	overlapEnd	Bra013926	AT4G25850.1	ath	AT4G25850	ORP4B	ORP4B (OSBP(OXYSTEROL BINDING PROTEIN)-RELATED PROTEIN 4B)	oxysterol binding
A01	8784200	8786199	island_553	2000	0.467227	12.0071	BraA01g016600.3C	overlapStart	Bra013926	AT4G25850.1	ath	AT4G25850	ORP4B	ORP4B (OSBP(OXYSTEROL BINDING PROTEIN)-RELATED PROTEIN 4B)	oxysterol binding
A01	8833000	8841199	island_554	8200	1.03441	50	BraA01g016670.3C	includeFeature	Bra013935	AT4G25950.1	ath	AT4G25950	VATG3	VATG3 (vacuolar ATP synthase G3)	hydrolase, acting on acid anhydrides, catalyzing transmembrane movement of substances	K02152 V-type H+-transporting ATPase subunit G [EC:3.6.3.14]
A01	8833000	8841199	island_554	8200	1.03441	50	BraA01g016680.3C	includeFeature	Bra013936	AT4G25960.1	ath	AT4G25960	PGP2	PGP2 (P-GLYCOPROTEIN 2)	ATPase, coupled to transmembrane movement of substances		GO:0005524; GO:0006810; GO:0016021; GO:0016887; GO:0042626; GO:0055085	ATP binding; transport; integral component of membrane; ATPase activity; ATPase activity, coupled to transmembrane movement of substances; transmembrane transport	molecular_function; biological_process; cellular_component; molecular_function; molecular_function; biological_process
A01	8847000	8866599	island_555	19600	1.27253	50	BraA01g016700.3C	includeFeature	Bra013938	AT4G25980.1	ath	AT4G25980			cationic peroxidase, putative		GO:0004601; GO:0006979; GO:0020037; GO:0055114	peroxidase activity; response to oxidative stress; heme binding; oxidation-reduction process	molecular_function; biological_process; molecular_function; biological_process
A01	8847000	8866599	island_555	19600	1.27253	50	BraA01g016710.3C	includeFeature	Bra013939	AT4G25990.1	ath	AT4G25990	CIL	CIL			GO:0005515	protein binding	molecular_function
A01	8847000	8866599	island_555	19600	1.27253	50	BraA01g016720.3C	includeFeature	Bra013940	AT4G26000.1	ath	AT4G26000	PEP	PEP (PEPPER)	RNA binding / nucleic acid binding		GO:0003676; GO:0003723	nucleic acid binding; RNA binding	molecular_function; molecular_function
A01	8874200	8875999	island_556	1800	0.71119	36.1917
A01	8891600	8892599	island_557	1000	1.79807	50	BraA01g016750.3C	overlapEnd			ath	AT1G40390			hypothetical protein
A01	8894800	8896799	island_558	2000	1.34113	50	BraA01g016750.3C	overlapStart			ath	AT1G40390			hypothetical protein
A01	8906200	8908799	island_559	2600	1.87382	50	BraA01g016770.3C	includeFeature	Bra013943	AT4G26010.1	ath	AT4G26010			peroxidase, putative	K00430 peroxidase [EC:1.11.1.7]	GO:0004601; GO:0006979; GO:0020037; GO:0055114	peroxidase activity; response to oxidative stress; heme binding; oxidation-reduction process	molecular_function; biological_process; molecular_function; biological_process
A01	8921600	8924799	island_560	3200	1.15	50
A01	8928800	8936199	island_561	7400	1.37506	50	BraA01g016790.3C	includeFeature	Bra013944	AT4G26050.1	ath	AT4G26050			leucine-rich repeat family protein		GO:0005515	protein binding	molecular_function
A01	8996600	8999199	island_562	2600	1.17654	50	BraA01g016910.3C	overlapStart	Bra026461	AT4G26150.1	ath	AT4G26150	CGA1	CGA1 (CYTOKININ-RESPONSIVE GATA FACTOR 1)	transcription factor		GO:0003700; GO:0006355; GO:0008270; GO:0043565	sequence-specific DNA binding transcription factor activity; regulation of transcription, DNA-templated; zinc ion binding; sequence-specific DNA binding	molecular_function; biological_process; molecular_function; molecular_function
A01	9001800	9004799	island_563	3000	1.73401	50	BraA01g016930.3C	includeFeature	Bra026459	AT3G52680.2	ath	AT3G52680			F-box family protein		GO:0005515	protein binding	molecular_function
A01	9010000	9011199	island_564	1200	0.714908	21.4006
A01	9024600	9024999	island_565	400	1.17297	23.4775
A01	9025800	9032599	island_566	6800	1.57518	50	BraA01g016960.3C	includeFeature	Bra026456	AT4G26200.1	ath	AT4G26200	ACS7	ACS7	1-aminocyclopropane-1-carboxylate synthase (EC:4.4.1.14)	K01762 1-aminocyclopropane-1-carboxylate synthase [EC:4.4.1.14]	GO:0003824; GO:0009058; GO:0030170	catalytic activity; biosynthetic process; pyridoxal phosphate binding	molecular_function; biological_process; molecular_function
A01	9045600	9047599	island_567	2000	0.717541	38.7501	BraA01g016980.3C	overlapStart	Bra026454	AT4G26220.1	ath	AT4G26220			caffeoyl-CoA 3-O-methyltransferase, putative		GO:0008171	O-methyltransferase activity	molecular_function
A01	9063000	9065999	island_568	3000	0.792827	50	BraA01g017020.3C	includeFeature	Bra026450	AT4G26280.1	ath	AT4G26280			sulfotransferase family protein		GO:0008146	sulfotransferase activity	molecular_function
A01	9100000	9103599	island_569	3600	2.02922	50	BraA01g017110.3C	overlapStart	Bra026441	AT4G26420.1	ath	AT5G56300	GAMT2	GAMT2 (GIBBERELLIC ACID METHYLTRANSFERASE 2)	S-adenosylmethionine-dependent methyltransferase/ gibberellin carboxyl-O-methyltransferase		GO:0008168	methyltransferase activity	molecular_function
A01	9115800	9119199	island_570	3400	1.16723	50	BraA01g017140.3C	includeFeature	Bra026436	AT5G16700.1	ath	AT5G16700			glycosyl hydrolase family 5 protein / cellulase family protein		GO:0004553; GO:0005975	hydrolase activity, hydrolyzing O-glycosyl compounds; carbohydrate metabolic process	molecular_function; biological_process
A01	9121400	9123999	island_571	2600	2.18333	50	BraA01g017150.3C	includeFeature	Bra026436	AT5G16700.1	ath	AT5G16700			glycosyl hydrolase family 5 protein / cellulase family protein		GO:0004553; GO:0005975	hydrolase activity, hydrolyzing O-glycosyl compounds; carbohydrate metabolic process	molecular_function; biological_process
A01	9176000	9178799	island_572	2800	1.55894	50	BraA01g017220.3C	includeFeature	Bra004521	AT5G04950.1	ath	AT5G04950	NAS1	NAS1 (NICOTIANAMINE SYNTHASE 1)	nicotianamine synthase	K05953 nicotianamine synthase [EC:2.5.1.43]
A01	9176000	9178799	island_572	2800	1.55894	50	BraA01g017230.3C	includeFeature	Bra026430	AT4G26485.1	ath	AT4G26480			KH domain-containing protein
A01	9204200	9204999	island_573	800	0.579361	10.2235
A01	9224400	9227599	island_574	3200	1.68315	50	BraA01g017340.3C	includeFeature	Bra026419	AT4G26590.1	ath	AT4G26590	OPT5	OPT5 (OLIGOPEPTIDE TRANSPORTER 5)	oligopeptide transporter		GO:0055085	transmembrane transport	biological_process
A01	9228800	9229399	island_575	600	0.781762	15.5431
A01	9252800	9253599	island_576	800	0.311955	3.49894
A01	9319000	9321399	island_577	2400	1.53268	50	BraA01g017470.3C	overlapEnd	Bra035567	AT5G55300.1	ath	AT5G55300		TOP1ALPHA (DNA TOPOISOMERASE I ALPHA)	DNA topoisomerase type I	K03163 DNA topoisomerase I [EC:5.99.1.2]	GO:0003677; GO:0003917; GO:0005694; GO:0006265	DNA binding; DNA topoisomerase type I activity; chromosome; DNA topological change	molecular_function; molecular_function; cellular_component; biological_process
A01	9331000	9332399	island_578	1400	1.11609	50	BraA01g017490.3C	overlapStart	Bra026407	AT4G26740.1	ath	AT4G26740	ATS1	ATS1 (ARABIDOPSIS THALIANA SEED GENE 1)	calcium ion binding
A01	9386800	9388999	island_579	2200	1.775	50	BraA01g017620.3C	includeFeature	Bra002932	AT4G26880.1	ath	AT4G26880			stigma-specific Stig1 family protein
A01	9412000	9413799	island_580	1800	0.382362	7.99369	BraA01g017670.3C	inside	Bra026393	AT4G26900.1	ath	AT4G26900	AT-HF	AT-HF (HIS HF)	imidazoleglycerol-phosphate synthase	K01663 glutamine amidotransferase / cyclase [EC:2.4.2.- 4.1.3.-]	GO:0000105; GO:0000107; GO:0003824; GO:0005737; GO:0008152; GO:0016763; GO:0016833	histidine biosynthetic process; imidazoleglycerol-phosphate synthase activity; catalytic activity; cytoplasm; metabolic process; transferase activity, transferring pentosyl groups; oxo-acid-lyase activity	biological_process; molecular_function; molecular_function; cellular_component; biological_process; molecular_function; molecular_function
A01	9468400	9469799	island_581	1400	3.07595	50	BraA01g017840.3C	includeFeature	Bra026375	AT4G27140.1	ath	AT4G27170			2S seed storage protein 4 / 2S albumin storage protein / NWMU2-2S albumin 4		GO:0045735	nutrient reservoir activity	molecular_function
A01	9472000	9476999	island_582	5000	1.04513	50	BraA01g017850.3C	includeFeature			ath	AT2G05642			hypothetical protein
A01	9472000	9476999	island_582	5000	1.04513	50	BraA01g017860.3C	includeFeature	Bra026374	AT4G27140.1	ath	AT4G27170			2S seed storage protein 4 / 2S albumin storage protein / NWMU2-2S albumin 4		GO:0045735	nutrient reservoir activity	molecular_function
A01	9477800	9478799	island_583	1000	0.909758	28.0824
A01	9480200	9482799	island_584	2600	2.22337	50	BraA01g017870.3C	includeFeature	Bra026374	AT4G27140.1	ath	AT4G27170			2S seed storage protein 4 / 2S albumin storage protein / NWMU2-2S albumin 4		GO:0045735	nutrient reservoir activity	molecular_function
A01	9484000	9486999	island_585	3000	1.79797	50
A01	9489200	9490999	island_586	1800	2.48973	50	BraA01g017880.3C	includeFeature	Bra026373	AT4G27140.1	ath	AT4G27170			2S seed storage protein 4 / 2S albumin storage protein / NWMU2-2S albumin 4		GO:0045735	nutrient reservoir activity	molecular_function
A01	9494600	9495599	island_587	1000	0.727005	20.2471
A01	9502000	9504799	island_588	2800	2.35478	50	BraA01g017900.3C	includeFeature	Bra026372	AT4G27140.1	ath	AT4G27170			2S seed storage protein 4 / 2S albumin storage protein / NWMU2-2S albumin 4		GO:0045735	nutrient reservoir activity	molecular_function
A01	9525400	9526199	island_589	800	0.157668	1.47616
A01	9547000	9553199	island_590	6200	0.44104	38.4417
A01	9556200	9556799	island_591	600	0.615203	8.95712
A01	9573600	9585199	island_592	11600	1.56709	50
A01	9626800	9631399	island_593	4600	2.84171	50	BraA01g018070.3C	includeFeature	Bra026359	AT4G27330.1	ath	AT4G27330	SPL	SPL (SPOROCYTELESS)	protein binding / transcription factor		GO:0003700	sequence-specific DNA binding transcription factor activity	molecular_function
A01	9636800	9638599	island_594	1800	1.28238	50	BraA01g018090.3C	overlapStart	Bra026357	AT4G27350.1	ath	AT4G27350			hypothetical protein
A01	9659200	9670599	island_595	11400	1.38282	50	BraA01g018140.3C	includeFeature	Bra026352	AT4G27420.1	ath	AT4G27420			ABC transporter family protein		GO:0005524; GO:0016887	ATP binding; ATPase activity	molecular_function; molecular_function
A01	9673000	9674199	island_596	1200	0.429602	6.80497	BraA01g018150.3C	overlapStart
A01	9675200	9676999	island_597	1800	0.761437	36.1338
A01	9703400	9704599	island_598	1200	0.525258	11.7883
A01	9765000	9768999	island_599	4000	2.13932	50	BraA01g018330.3C	includeFeature	Bra026337	AT3G14320.1	ath	AT3G14320			zinc finger (C3HC4-type RING finger) family protein
A01	9769800	9772199	island_600	2400	1.46832	50	BraA01g018340.3C	includeFeature	Bra026336	AT4G27590.1	ath	AT4G27590			copper-binding protein-related		GO:0030001; GO:0046872	metal ion transport; metal ion binding	biological_process; molecular_function
A01	9782400	9791399	island_601	9000	0.347703	50	BraA01g018380.3C	overlapEnd	Bra026333	AT1G77405.1	ath	AT1G77405			hypothetical protein		GO:0003676; GO:0005515	nucleic acid binding; protein binding	molecular_function; molecular_function
A01	9813800	9816399	island_602	2600	2.34523	50	BraA01g018440.3C	includeFeature	Bra026327		ath	AT4G38900			bZIP protein
A01	9820000	9820599	island_603	600	0.760386	14.714	BraA01g018450.3C	overlapEnd	Bra026326	AT4G27657.1
A01	9865800	9866399	island_604	600	1.11268	30.7604	BraA01g018520.3C	overlapStart			rcu	RCOM_0596300			o-methyltransferase, putative (EC:2.1.1.68)	K05279 flavonol 3-O-methyltransferase [EC:2.1.1.76]	GO:0008171; GO:0046983	O-methyltransferase activity; protein dimerization activity	molecular_function; molecular_function
A01	9874800	9875399	island_605	600	2.85238	50	BraA01g018530.3C	inside	Bra026320	AT5G54160.1	ath	AT5G54160	ATOMT1	ATOMT1 (O-METHYLTRANSFERASE 1)	caffeate O-methyltransferase/ myricetin 3'-O-methyltransferase/ quercetin 3-O-methyltransferase	K05279 flavonol 3-O-methyltransferase [EC:2.1.1.76]	GO:0008168; GO:0008171; GO:0046983	methyltransferase activity; O-methyltransferase activity; protein dimerization activity	molecular_function; molecular_function; molecular_function
A01	9952000	9958399	island_606	6400	1.54759	50	BraA01g018700.3C	includeFeature	Bra026304	AT4G27860.1	ath	AT4G27860			integral membrane family protein
A01	9952000	9958399	island_606	6400	1.54759	50	BraA01g018710.3C	overlapStart	Bra026303	AT4G27860.2	ath	AT4G27860			integral membrane family protein
A01	9959200	9960599	island_607	1400	0.803136	37.2489	BraA01g018710.3C	overlapEnd	Bra026303	AT4G27860.2	ath	AT4G27860			integral membrane family protein
A01	9983800	9985399	island_608	1600	1.19364	50	BraA01g018760.3C	includeFeature	Bra026297		ath	AT5G53200	TRY	TRY (TRIPTYCHON)	DNA binding / transcription factor	K09422 myb proto-oncogene protein, plant	GO:0003677	DNA binding	molecular_function
A01	10006200	10008399	island_609	2200	1.97461	50
A01	10012200	10014599	island_610	2400	1.04559	50	BraA01g018800.3C	overlapEnd	Bra026294	AT4G27970.1	ath	AT4G27970	SLAH2	SLAH2 (SLAC1 HOMOLOGUE 2)	transporter		GO:0006873; GO:0008308; GO:0016021; GO:0055085	cellular ion homeostasis; voltage-gated anion channel activity; integral component of membrane; transmembrane transport	biological_process; molecular_function; cellular_component; biological_process
A01	10065600	10068399	island_611	2800	2.62753	50	BraA01g018920.3C	includeFeature	Bra026281	AT4G28110.1	ath	AT4G28110		AtMYB41 (myb domain protein 41)	DNA binding / transcription factor	K09422 myb proto-oncogene protein, plant	GO:0003677	DNA binding	molecular_function
A01	10079000	10081199	island_612	2200	1.31043	50	BraA01g018970.3C	includeFeature	Bra026276	AT4G28190.1	ath	AT4G28190	ULT1	ULT1 (ULTRAPETALA1)	DNA binding		GO:0003677	DNA binding	molecular_function
A01	10102000	10103599	island_613	1600	0.272132	4.11631	BraA01g019010.3C	includeFeature	Bra026272	AT4G28250.1	ath	AT4G28250		ATEXPB3 (ARABIDOPSIS THALIANA EXPANSIN B3)			GO:0005576; GO:0019953	extracellular region; sexual reproduction	cellular_component; biological_process
A01	10175600	10178199	island_614	2600	1.2555	50	BraA01g019130.3C	overlapStart	Bra026260	AT4G28380.1	ath	AT4G28380			leucine-rich repeat family protein		GO:0005515	protein binding	molecular_function
A01	10175600	10178199	island_614	2600	1.2555	50	BraA01g019140.3C	includeFeature	Bra026259		ath	AT4G28397			hypothetical protein
A01	10196800	10197799	island_615	1000	1.50685	50	BraA01g019190.3C	inside	Bra026257	AT5G47330.1	ath	AT5G47330			palmitoyl protein thioesterase family protein (EC:3.1.2.2)	K01074 palmitoyl-protein thioesterase [EC:3.1.2.22]
A01	10200000	10201399	island_616	1400	1.44985	50	BraA01g019200.3C	includeFeature	Bra026255	AT4G17460.1	ath	AT4G17460	HAT1	HAT1	DNA binding / transcription factor	K09338 homeobox-leucine zipper protein	GO:0003677; GO:0005634; GO:0006355; GO:0043565	DNA binding; nucleus; regulation of transcription, DNA-templated; sequence-specific DNA binding	molecular_function; cellular_component; biological_process; molecular_function
A01	10261600	10275799	island_617	14200	0.573699	50
A01	10280600	10286399	island_618	5800	0.756078	50
A01	10301600	10305199	island_619	3600	1.0452	50
A01	10390000	10391399	island_620	1400	0.418686	8.1199	BraA01g019450.3C	inside	Bra026230	AT4G17090.1	ath	AT4G17090	CT-BMY	CT-BMY (CHLOROPLAST BETA-AMYLASE)	beta-amylase (EC:3.2.1.2)	K01177 beta-amylase [EC:3.2.1.2]
A01	10421000	10424199	island_621	3200	1.00065	50	BraA01g019520.3C	includeFeature	Bra040107	AT4G17030.1	ath	AT4G17030		ATEXLB1 (ARABIDOPSIS THALIANA EXPANSIN-LIKE B1)			GO:0005576; GO:0019953	extracellular region; sexual reproduction	cellular_component; biological_process
A01	10476200	10488999	island_622	12800	1.76682	50	BraA01g019650.3C	overlapStart	Bra040100	AT4G16830.1	ath	AT4G17520			nuclear RNA-binding protein, putative	K13199 plasminogen activator inhibitor 1 RNA-binding protein
A01	10476200	10488999	island_622	12800	1.76682	50	BraA01g019660.3C	includeFeature	Bra040099	AT4G16820.1	ath	AT4G16820			lipase class 3 family protein (EC:3.1.1.32)
A01	10495600	10497999	island_623	2400	1.76837	50
A01	10499000	10507199	island_624	8200	2.18423	50	BraA01g019670.3C	includeFeature	Bra040097	AT4G16845.1	ath	AT4G16845	VRN2	VRN2 (REDUCED VERNALIZATION RESPONSE 2)	transcription factor
A01	10513800	10519999	island_625	6200	2.29792	50
A01	10537000	10538199	island_626	1200	1.69691	50
A01	10551200	10551799	island_627	600	1.14891	40.6839
A01	10618600	10621599	island_628	3000	2.28333	50	BraA01g019800.3C	includeFeature	Bra038505	AT4G16745.1	ath	AT4G16745			exostosin family protein
A01	10630200	10635199	island_629	5000	1.18329	50	BraA01g019810.3C	includeFeature	Bra038504	AT4G16730.1	ath	AT4G16730			lyase/ magnesium ion binding		GO:0000287; GO:0008152; GO:0010333; GO:0016829	magnesium ion binding; metabolic process; terpene synthase activity; lyase activity	molecular_function; biological_process; molecular_function; molecular_function
A01	10678000	10678199	island_630	200	1.64267	28.5377	BraA01g019890.3C	inside	Bra038497	AT4G16670.1	ath	AT4G16670			phosphoinositide binding
A01	10682200	10682599	island_631	400	2.02553	50	BraA01g019890.3C	overlapStart	Bra038497	AT4G16670.1	ath	AT4G16670			phosphoinositide binding
A01	10717400	10719199	island_632	1800	1.87957	50	BraA01g019950.3C	overlapStart	Bra038492	AT4G16630.1	ath	AT4G16630			DEAD/DEAH box helicase, putative (RH28)	K13181 ATP-dependent RNA helicase DDX27 [EC:3.6.4.13]	GO:0003676; GO:0005524	nucleic acid binding; ATP binding	molecular_function; molecular_function
A01	10721800	10723999	island_633	2200	1.28179	50	BraA01g019950.3C	overlapEnd	Bra038492	AT4G16630.1	ath	AT4G16630			DEAD/DEAH box helicase, putative (RH28)	K13181 ATP-dependent RNA helicase DDX27 [EC:3.6.4.13]	GO:0003676; GO:0005524	nucleic acid binding; ATP binding	molecular_function; molecular_function
A01	10738600	10739999	island_634	1400	0.541069	14.5517	BraA01g019970.3C	overlapEnd	Bra038490	AT4G16600.1	ath	AT4G16600			transferase, transferring glycosyl groups / transferase, transferring hexosyl groups		GO:0006486; GO:0016757	protein glycosylation; transferase activity, transferring glycosyl groups	biological_process; molecular_function
A01	10742400	10743399	island_635	1000	1.26952	50	BraA01g019970.3C	overlapStart	Bra038490	AT4G16600.1	ath	AT4G16600			transferase, transferring glycosyl groups / transferase, transferring hexosyl groups		GO:0006486; GO:0016757	protein glycosylation; transferase activity, transferring glycosyl groups	biological_process; molecular_function
A01	10760400	10761599	island_636	1200	0.631052	14.5148
A01	10762600	10770399	island_637	7800	2.69308	50	BraA01g020030.3C	includeFeature	Bra038485	AT2G03020.1	ath	AT2G03020			heat shock protein-related
A01	10762600	10770399	island_637	7800	2.69308	50	BraA01g020040.3C	includeFeature	Bra038484	AT2G03020.2	ath	AT2G03020			heat shock protein-related
A01	10762600	10770399	island_637	7800	2.69308	50	BraA01g020050.3C	includeFeature	Bra038483	AT4G27140.1	ath	AT4G27170			2S seed storage protein 4 / 2S albumin storage protein / NWMU2-2S albumin 4		GO:0045735	nutrient reservoir activity	molecular_function
A01	10781200	10781799	island_638	600	2.49852	50
A01	10796000	10798199	island_639	2200	0.135804	1.67101
A01	10810600	10811999	island_640	1400	0.514387	13.857	BraA01g020130.3C	includeFeature	Bra038474		ath	AT4G16500			cysteine protease inhibitor family protein / cystatin family protein		GO:0004869	cysteine-type endopeptidase inhibitor activity	molecular_function
A01	10872000	10874799	island_641	2800	1.58421	50	BraA01g020250.3C	includeFeature	Bra038465	AT4G16447.1	ath	AT4G16447			hypothetical protein
A01	10872000	10874799	island_641	2800	1.58421	50	BraA01g020260.3C	overlapStart	Bra038464		ath	AT2G40600			appr-1-p processing enzyme family protein
A01	10877600	10878999	island_642	1400	1.39312	50	BraA01g020270.3C	inside	Bra007481	AT3G59840.1
A01	10905200	10907999	island_643	2800	1.7458	50	BraA01g020320.3C	includeFeature	Bra038462	AT4G23360.1	ath	AT4G23370			hypothetical protein
A01	10921400	10923199	island_644	1800	0.249469	3.64798	BraA01g020340.3C	overlapStart	Bra038460	AT4G16442.1	ath	AT4G16442			integral membrane family protein
A01	10939400	10939999	island_645	600	0.193595	1.70737
A01	10987400	10989599	island_646	2200	1.78353	50	BraA01g020470.3C	includeFeature	Bra038449		rcu	RCOM_0862220			hypothetical protein
A01	11046200	11048599	island_647	2400	2.20595	50	BraA01g020530.3C	includeFeature	Bra033551	AT4G16270.1	ath	AT4G16270			peroxidase 40 (PER40) (P40)	K00430 peroxidase [EC:1.11.1.7]	GO:0004601; GO:0006979; GO:0020037; GO:0055114	peroxidase activity; response to oxidative stress; heme binding; oxidation-reduction process	molecular_function; biological_process; molecular_function; biological_process
A01	11055400	11057799	island_648	2400	1.94529	50	BraA01g020550.3C	includeFeature	Bra033549	AT4G16260.1	ath	AT4G16260			catalytic/ cation binding / hydrolase, hydrolyzing O-glycosyl compounds
A01	11059800	11062399	island_649	2600	1.0092	50
A01	11087000	11088999	island_650	2000	2.08412	50	BraA01g020580.3C	overlapStart	Bra033546
A01	11108400	11110399	island_651	2000	1.46908	50	BraA01g020640.3C	includeFeature	Bra033541	AT4G16160.2	ath	AT4G16160	ATOEP16-2		mitochondrial import inner membrane translocase subunit Tim17/Tim22/Tim23 family protein
A01	11108400	11110399	island_651	2000	1.46908	50	BraA01g020650.3C	overlapStart	Bra033540	AT4G16155.1	ath	AT4G16155			dihydrolipoyl dehydrogenase	K00382 dihydrolipoamide dehydrogenase [EC:1.8.1.4]	GO:0016491; GO:0016668; GO:0045454; GO:0050660; GO:0055114	oxidoreductase activity; oxidoreductase activity, acting on a sulfur group of donors, NAD(P) as acceptor; cell redox homeostasis; flavin adenine dinucleotide binding; oxidation-reduction process	molecular_function; molecular_function; biological_process; molecular_function; biological_process
A01	11135000	11138999	island_652	4000	0.444682	22.9862	BraA01g020680.3C	includeFeature	Bra033537	AT4G16146.1	ath	AT4G16146			hypothetical protein
A01	11140800	11142999	island_653	2200	1.35521	50
A01	11168200	11170399	island_654	2200	0.510546	38.3331	BraA01g020730.3C	includeFeature	Bra033532		rcu	RCOM_0843000			hypothetical protein
A01	11205400	11206399	island_655	1000	1.62732	50
A01	11227800	11232999	island_656	5200	1.25818	50	BraA01g020780.3C	includeFeature	Bra033526	AT5G48930.1	ath	AT5G48930	HCT	HCT (HYDROXYCINNAMOYL-COA SHIKIMATE/QUINATE HYDROXYCINNAMOYL TRANSFERASE)	quinate O-hydroxycinnamoyltransferase/ shikimate O-hydroxycinnamoyltransferase/ transferase (EC:2.3.1.133)	K13065 shikimate O-hydroxycinnamoyltransferase [EC:2.3.1.133]	GO:0016747	transferase activity, transferring acyl groups other than amino-acyl groups	molecular_function
A01	11244400	11246999	island_657	2600	1.61958	50
A01	11276600	11280199	island_658	3600	0.675428	50
A01	11284400	11286599	island_659	2200	1.83976	50
A01	11287400	11287599	island_660	200	2.56116	50
A01	11292000	11292599	island_661	600	2.79963	50	BraA01g020810.3C	includeFeature	Bra033523	AT4G15990.1	ath	AT4G15990			hypothetical protein
A01	11294400	11297799	island_662	3400	1.70151	50
A01	11307200	11309999	island_663	2800	0.576365	29.8524	BraA01g020830.3C	overlapStart	Bra033522	AT4G16015.1	ath	AT4G16015			DC1 domain-containing protein		GO:0035556	intracellular signal transduction	biological_process
A01	11321400	11322399	island_664	1000	0.583617	12.284	BraA01g020840.3C	overlapStart	Bra033521	AT4G12720.3	ath	AT4G12720	NUDT7	NUDT7	ADP-ribose diphosphatase/ NAD or NADH binding / hydrolase/ nucleoside-diphosphatase/ protein homodimerization		GO:0016787	hydrolase activity	molecular_function
A01	11336200	11336999	island_665	800	1.08465	43.9504	BraA01g020860.3C	overlapStart	Bra033520	AT4G15910.1	ath	AT4G15910	ATDI21	ATDI21 (ARABIDOPSIS THALIANA DROUGHT-INDUCED 21)			GO:0006950	response to stress	biological_process
A01	11339000	11339999	island_666	1000	0.97791	37.344	BraA01g020870.3C	includeFeature	Bra012753		ath	AT4G15900	PRL1	PRL1 (PLEIOTROPIC REGULATORY LOCUS 1)	basal transcription repressor/ nucleotide binding / protein binding	K12862 pleiotropic regulator 1
A01	11404000	11406199	island_667	2200	1.97306	50	BraA01g020990.3C	includeFeature	Bra033509	AT5G24950.1	ath	AT5G24950	CYP71A15		electron carrier/ heme binding / iron ion binding / monooxygenase/ oxygen binding	K00517 [EC:1.14.-.-]	GO:0005506; GO:0016705; GO:0020037; GO:0055114	iron ion binding; oxidoreductase activity, acting on paired donors, with incorporation or reduction of molecular oxygen; heme binding; oxidation-reduction process	molecular_function; molecular_function; molecular_function; biological_process
A01	11411200	11412799	island_668	1600	0.973512	50	BraA01g021000.3C	includeFeature	Bra033508	AT4G15740.1	ath	AT4G15740			C2 domain-containing protein
A01	11411200	11412799	island_668	1600	0.973512	50	BraA01g021010.3C	includeFeature	Bra033508	AT4G15740.1	ath	AT4G15740			C2 domain-containing protein
A01	11439800	11443199	island_669	3400	1.58118	50	BraA01g021050.3C	includeFeature	Bra033504	AT4G15680.1	ath	AT4G15680			glutaredoxin family protein		GO:0009055; GO:0015035; GO:0045454	electron carrier activity; protein disulfide oxidoreductase activity; cell redox homeostasis	molecular_function; molecular_function; biological_process
A01	11446200	11448399	island_670	2200	2.3881	50	BraA01g021060.3C	includeFeature	Bra033503	AT4G15680.1	ath	AT4G15680			glutaredoxin family protein		GO:0009055; GO:0015035; GO:0045454	electron carrier activity; protein disulfide oxidoreductase activity; cell redox homeostasis	molecular_function; molecular_function; biological_process
A01	11450000	11450399	island_671	400	0.409222	3.55722
A01	11453800	11457599	island_672	3800	1.60987	50	BraA01g021070.3C	includeFeature	Bra033501	AT4G15680.1	ath	AT4G15680			glutaredoxin family protein		GO:0009055; GO:0015035; GO:0045454	electron carrier activity; protein disulfide oxidoreductase activity; cell redox homeostasis	molecular_function; molecular_function; biological_process
A01	11460400	11461399	island_673	1000	1.78345	50	BraA01g021090.3C	includeFeature	Bra033499	AT4G15680.1	ath	AT4G15680			glutaredoxin family protein		GO:0009055; GO:0015035; GO:0045454	electron carrier activity; protein disulfide oxidoreductase activity; cell redox homeostasis	molecular_function; molecular_function; biological_process
A01	11463600	11463999	island_674	400	1.83288	50
A01	11467200	11472599	island_675	5400	0.917932	50	BraA01g021100.3C	includeFeature	Bra033498	AT1G51990.1	ath	AT1G51990			O-methyltransferase family 2 protein		GO:0008168; GO:0008171; GO:0046983	methyltransferase activity; O-methyltransferase activity; protein dimerization activity	molecular_function; molecular_function; molecular_function
A01	11467200	11472599	island_675	5400	0.917932	50	BraA01g021110.3C	overlapStart	Bra033498	AT1G51990.1	ath	AT1G51990			O-methyltransferase family 2 protein		GO:0008171; GO:0046983	O-methyltransferase activity; protein dimerization activity	molecular_function; molecular_function
A01	11497200	11498199	island_676	1000	0.170465	1.61383	BraA01g021150.3C	inside	Bra033494	AT4G15550.1	ath	AT4G15550	IAGLU	IAGLU (INDOLE-3-ACETATE BETA-D-GLUCOSYLTRANSFERASE)	UDP-glycosyltransferase/ transferase, transferring glycosyl groups
A01	11520200	11520399	island_677	200	1.17152	17.0488
A01	11562200	11563999	island_678	1800	0.851023	50	BraA01g021230.3C	includeFeature		AT4G15500.1	ath	AT4G15500	UGT84A4		UDP-glycosyltransferase/ sinapate 1-glucosyltransferase/ transferase, transferring glycosyl groups / transferase, transferring hexosyl groups (EC:2.4.1.120)
A01	11562200	11563999	island_678	1800	0.851023	50	BraA01g021240.3C	overlapStart	Bra039544	AT4G15500.1	ath	AT4G15500	UGT84A4		UDP-glycosyltransferase/ sinapate 1-glucosyltransferase/ transferase, transferring glycosyl groups / transferase, transferring hexosyl groups (EC:2.4.1.120)
A01	11581800	11584599	island_679	2800	1.41006	50	BraA01g021250.3C	overlapStart	Bra039545	AT4G15490.1	ath	AT4G15490	UGT84A3		UDP-glycosyltransferase/ sinapate 1-glucosyltransferase/ transferase, transferring glycosyl groups (EC:2.4.1.120)
A01	11593200	11594399	island_680	1200	0.734226	25.6516	BraA01g021270.3C	inside	Bra039547	AT4G15480.1	ath	AT4G15480	UGT84A1		UDP-glycosyltransferase/ sinapate 1-glucosyltransferase/ transferase, transferring glycosyl groups (EC:2.4.1.120)
A01	11615000	11616399	island_681	1400	0.613475	17.7224	BraA01g021310.3C	includeFeature	Bra038084	AT4G15420.1	ath	AT4G15420			PRLI-interacting factor K
A01	11622600	11624199	island_682	1600	0.564468	19.227
A01	11629600	11631199	island_683	1600	1.61231	50	BraA01g021330.3C	overlapStart	Bra039552	AT4G15417.1	ath	AT4G15417	ATRTL1	ATRTL1 (ARABIDOPSIS THALIANA RNASEIII-LIKE 1)	RNA binding / ribonuclease III		GO:0004525; GO:0006396	ribonuclease III activity; RNA processing	molecular_function; biological_process
A01	11690800	11691199	island_684	400	0.723408	9.25376	BraA01g021370.3C	inside	Bra009053
A01	11723600	11723999	island_685	400	1.18528	19.3259	BraA01g021420.3C	inside		AT3G24255.1	pop	POPTR_583736			hypothetical protein
A01	11727200	11728799	island_686	1600	0.42874	9.47215	BraA01g021430.3C	overlapStart	Bra039561	AT4G15200.1	vvi	100258466			hypothetical protein LOC100258466
A01	11746800	11748199	island_687	1400	3.06578	50	BraA01g021450.3C	includeFeature	Bra039563	AT4G15160.2	ath	AT3G22120	CWLP	CWLP (CELL WALL-PLASMA MEMBRANE LINKER PROTEIN)	lipid binding
A01	11784400	11786199	island_688	1800	1.50744	50	BraA01g021510.3C	includeFeature	Bra039565	AT4G15120.1	ath	AT4G15120			VQ motif-containing protein
A01	11795000	11797999	island_689	3000	0.514149	26.0021	BraA01g021520.3C	overlapEnd	Bra039566	AT4G15080.1	ath	AT4G15080			zinc finger (DHHC type) family protein
A01	11795000	11797999	island_689	3000	0.514149	26.0021	BraA01g021530.3C	includeFeature	Bra039567	AT4G00315.1	ath	AT4G00315			F-box family protein
A01	11803400	11805399	island_690	2000	0.855467	50
A01	11808400	11810999	island_691	2600	1.18442	50
A01	11820200	11822999	island_692	2800	0.588489	43.5524	BraA01g021550.3C	includeFeature	Bra039570	AT1G10190.1	ath	AT1G10190			hypothetical protein
A01	11827400	11828199	island_693	800	0.90639	24.6525
A01	11835600	11837599	island_694	2000	0.719324	50	BraA01g021560.3C	overlapStart	Bra036925	AT1G10190.1	ath	AT1G10190			hypothetical protein
A01	11844400	11845599	island_695	1200	1.32098	50	BraA01g021570.3C	inside	Bra036925	AT1G10190.1	ath	AT1G10190			hypothetical protein
A01	11860600	11861999	island_696	1400	0.566191	14.8148	BraA01g021600.3C	inside	Bra036923	AT4G15040.1	ath	AT4G15040			identical protein binding / serine-type endopeptidase		GO:0004252; GO:0006508	serine-type endopeptidase activity; proteolysis	molecular_function; biological_process
A01	11900400	11902999	island_697	2600	1.26662	50	BraA01g021670.3C	overlapStart	Bra036916	AT4G14940.1	ath	AT4G14940	ATAO1	ATAO1 (ARABIDOPSIS THALIANA AMINE OXIDASE 1)	amine oxidase/ copper ion binding (EC:1.5.99.6)
A01	11905200	11911199	island_698	6000	2.20225	50	BraA01g021680.3C	overlapStart	Bra036915	AT4G14930.1	ath	AT4G14930			acid phosphatase survival protein SurE, putative	K03787 5'-nucleotidase [EC:3.1.3.5]
A01	11918200	11922799	island_699	4600	1.47157	50	BraA01g021690.3C	includeFeature	Bra036913	AT2G03750.1	ath	AT2G03750			sulfotransferase family protein		GO:0008146	sulfotransferase activity	molecular_function
A01	11934600	11938799	island_700	4200	0.574288	41.7442	BraA01g021720.3C	includeFeature			ath	AT3G49560			mitochondrial import inner membrane translocase subunit Tim17/Tim22/Tim23 family protein
A01	11947600	11948199	island_701	600	1.29188	50	BraA01g021760.3C	overlapStart	Bra036908	AT4G14860.1	ath	AT4G14860		atofp11 (Arabidopsis thaliana ovate family protein 11)
A01	11985800	11988199	island_702	2400	0.969675	50
A01	12014200	12016599	island_703	2400	0.872537	50
A01	12055000	12059599	island_704	4600	1.20834	50	BraA01g021870.3C	overlapEnd	Bra036897	AT4G20235.1	ath	AT4G13310	CYP71A20		electron carrier/ heme binding / iron ion binding / monooxygenase/ oxygen binding	K00517 [EC:1.14.-.-]	GO:0005506; GO:0016705; GO:0020037; GO:0055114	iron ion binding; oxidoreductase activity, acting on paired donors, with incorporation or reduction of molecular oxygen; heme binding; oxidation-reduction process	molecular_function; molecular_function; molecular_function; biological_process
A01	12093600	12095399	island_705	1800	1.63243	50
A01	12121000	12122399	island_706	1400	1.30023	50	BraA01g021910.3C	includeFeature	Bra036891	AT4G14730.1	ath	AT4G14730			transmembrane protein-related
A01	12180800	12181599	island_707	800	1.31634	50	BraA01g021970.3C	includeFeature	Bra036886		ath	AT4G30210	ATR2	ATR2 (ARABIDOPSIS P450 REDUCTASE 2)	NADPH-hemoprotein reductase	K00327 NADPH-ferrihemoprotein reductase [EC:1.6.2.4]
A01	12195400	12196599	island_708	1200	1.07615	50	BraA01g022000.3C	includeFeature	Bra036883	AT4G14690.1	ath	AT4G14690	ELIP2	ELIP2 (EARLY LIGHT-INDUCIBLE PROTEIN 2)	chlorophyll binding
A01	12213800	12215199	island_709	1400	1.15907	50	BraA01g022020.3C	inside	Bra036881	AT4G25000.1	ath	AT4G25000	AMY1	AMY1 (ALPHA-AMYLASE-LIKE)	alpha-amylase	K01176 alpha-amylase [EC:3.2.1.1]	GO:0003824; GO:0005975	catalytic activity; carbohydrate metabolic process	molecular_function; biological_process
A01	12276000	12277199	island_710	1200	0.295683	3.56611
A01	12336200	12336799	island_711	600	1.37956	50	BraA01g022140.3C	inside	Bra036870	AT4G14580.1	ath	AT4G14580	CIPK4	CIPK4 (CBL-interacting protein kinase 4)	ATP binding / kinase/ protein kinase/ protein serine/threonine kinase		GO:0004672; GO:0005524; GO:0006468	protein kinase activity; ATP binding; protein phosphorylation	molecular_function; molecular_function; biological_process
A01	12342400	12342799	island_712	400	1.05311	17.4353	BraA01g022150.3C	overlapEnd	Bra036869	AT4G14580.1	ath	AT4G14580	CIPK4	CIPK4 (CBL-interacting protein kinase 4)	ATP binding / kinase/ protein kinase/ protein serine/threonine kinase
A01	12356800	12361199	island_713	4400	2.31598	50	BraA01g022160.3C	includeFeature	Bra036868	AT4G14580.1	ath	AT4G14580	CIPK4	CIPK4 (CBL-interacting protein kinase 4)	ATP binding / kinase/ protein kinase/ protein serine/threonine kinase		GO:0004672; GO:0005524; GO:0006468	protein kinase activity; ATP binding; protein phosphorylation	molecular_function; molecular_function; biological_process
A01	12367600	12370399	island_714	2800	0.761859	50
A01	12390800	12390999	island_715	200	1.73158	27.1415
A01	12419200	12420799	island_716	1600	1.06617	50	BraA01g022240.3C	includeFeature	Bra040894	AT3G51810.1	ath	AT3G51810	EM1	EM1 (LATE EMBRYOGENESIS ABUNDANT 1)
A01	12428000	12430199	island_717	2200	1.74334	50	BraA01g022260.3C	includeFeature	Bra040896		ath	AT3G51750			hypothetical protein
A01	12485400	12490199	island_718	4800	1.6886	50	BraA01g022320.3C	includeFeature	Bra038907	AT3G51590.1	ath	AT3G51590	LTP12	LTP12 (LIPID TRANSFER PROTEIN 12)	lipid binding		GO:0006869; GO:0008289	lipid transport; lipid binding	biological_process; molecular_function
A01	12505400	12506599	island_719	1200	0.671405	16.8309	BraA01g022370.3C	overlapStart	Bra038902	AT3G51490.1	ath	AT3G51490	TMT3	TMT3 (TONOPLAST MONOSACCHARIDE TRANSPORTER3)	carbohydrate transmembrane transporter/ nucleoside transmembrane transporter/ sugar:hydrogen symporter		GO:0005215; GO:0016020; GO:0016021; GO:0022857; GO:0022891; GO:0055085	transporter activity; membrane; integral component of membrane; transmembrane transporter activity; substrate-specific transmembrane transporter activity; transmembrane transport	molecular_function; cellular_component; cellular_component; molecular_function; molecular_function; biological_process
A01	12520800	12521799	island_720	1000	1.12618	50	BraA01g022400.3C	overlapStart	Bra038899	AT3G51430.1	ath	AT3G51430	YLS2	YLS2	strictosidine synthase		GO:0009058; GO:0016844	biosynthetic process; strictosidine synthase activity	biological_process; molecular_function
A01	12530400	12534599	island_721	4200	0.8621	50	BraA01g022420.3C	overlapStart	Bra038897	AT3G51400.1	ath	AT3G51400			hypothetical protein
A01	12538200	12540599	island_722	2400	0.781671	50
A01	12552000	12553399	island_723	1400	0.649565	22.2154	BraA01g022450.3C	includeFeature
A01	12577600	12585199	island_724	7600	1.26484	50	BraA01g022510.3C	includeFeature		AT3G59210.4	ath	AT3G59210			F-box family protein		GO:0005515	protein binding	molecular_function
A01	12577600	12585199	island_724	7600	1.26484	50	BraA01g022520.3C	includeFeature		AT3G58980.1	ath	AT3G58980			F-box family protein
A01	12586000	12587999	island_725	2000	1.9541	50	BraA01g022530.3C	includeFeature	Bra038888	AT3G51160.1	ath	AT3G51160	MUR1	MUR1 (MURUS 1)	GDP-mannose 4,6-dehydratase (EC:4.2.1.47)	K01711 GDPmannose 4,6-dehydratase [EC:4.2.1.47]
A01	12613600	12614399	island_726	800	1.80039	50
A01	12630600	12631199	island_727	600	0.861083	17.4579
A01	12646000	12650599	island_728	4600	2.47064	50	BraA01g022620.3C	includeFeature	Bra038881	AT3G51070.1	ath	AT3G51070			dehydration-responsive protein-related		GO:0008168	methyltransferase activity	molecular_function
A01	12664800	12668799	island_729	4000	3.27548	50	BraA01g022630.3C	includeFeature	Bra038880	AT3G51060.1	ath	AT3G51060	STY1	STY1 (STYLISH 1)	protein heterodimerization/ transcription factor
A01	12670400	12672199	island_730	1800	1.94155	50
A01	12673200	12681399	island_731	8200	2.0672	50
A01	12684000	12685599	island_732	1600	0.352088	6.35495
A01	12693600	12696399	island_733	2800	0.950889	50
A01	12765000	12766199	island_734	1200	0.248135	3.01412	BraA01g022740.3C	includeFeature	Bra038867		ath	AT3G50910			hypothetical protein
A01	12804200	12806599	island_735	2400	2.39644	50	BraA01g022800.3C	includeFeature	Bra038862	AT3G50740.1	ath	AT3G50740		UGT72E1 (UDP-glucosyl transferase 72E1)	UDP-glycosyltransferase/ coniferyl-alcohol glucosyltransferase/ transferase, transferring glycosyl groups (EC:2.4.1.111)	K12356 coniferyl-alcohol glucosyltransferase [EC:2.4.1.111]
A01	12869200	12872399	island_736	3200	1.07653	50
A01	12921800	12923199	island_737	1400	0.272874	4.01943	BraA01g022910.3C	overlapStart	Bra030023	AT3G50660.1	ath	AT3G50660	DWF4	DWF4 (DWARF 4)	steroid 22-alpha hydroxylase	K09587 cytochrome P450, family 90, subfamily B, polypeptide 1 (steroid 22-alpha-hydroxylase) [EC:1.14.13.-]	GO:0004497; GO:0005506; GO:0016705; GO:0020037; GO:0055114	monooxygenase activity; iron ion binding; oxidoreductase activity, acting on paired donors, with incorporation or reduction of molecular oxygen; heme binding; oxidation-reduction process	molecular_function; molecular_function; molecular_function; molecular_function; biological_process
A01	12943800	12948399	island_738	4600	1.54103	50	BraA01g022920.3C	includeFeature	Bra030022	AT3G50610.1	ath	AT3G50610			hypothetical protein		GO:0048364	root development	biological_process
A01	12950600	12954199	island_739	3600	0.973479	50
A01	12965400	12965799	island_740	400	0.864165	23.0144
A01	12966600	12966999	island_741	400	0.76661	11.2021
A01	12970000	12973799	island_742	3800	2.10646	50	BraA01g022940.3C	includeFeature	Bra030020	AT3G50580.1	ath	AT3G50580			hypothetical protein
A01	12970000	12973799	island_742	3800	2.10646	50	BraA01g022950.3C	overlapStart	Bra030019		ath	AT3G50570			hydroxyproline-rich glycoprotein family protein
A01	13031200	13033399	island_743	2200	1.54932	50	BraA01g023020.3C	overlapStart	Bra030015	AT4G22050.1	ath	AT4G22050			aspartyl protease family protein		GO:0004190; GO:0006508	aspartic-type endopeptidase activity; proteolysis	molecular_function; biological_process
A01	13045000	13047599	island_744	2600	1.30593	50	BraA01g023030.3C	includeFeature	Bra030013	AT3G50510.1	ath	AT3G50510	LBD28	LBD28 (LOB DOMAIN-CONTAINING PROTEIN 28)
A01	13048400	13051199	island_745	2800	0.881623	50	BraA01g023040.3C	includeFeature	Bra030012	AT5G38020.1	ath	AT5G38020			S-adenosyl-L-methionine:carboxyl methyltransferase family protein		GO:0008168	methyltransferase activity	molecular_function
A01	13068600	13072799	island_746	4200	0.860774	50	BraA01g023090.3C	includeFeature	Bra030009	AT3G50400.1	ath	AT3G50400			GDSL-motif lipase/hydrolase family protein		GO:0016788	hydrolase activity, acting on ester bonds	molecular_function
A01	13119600	13120399	island_747	800	0.218173	2.06243
A01	13149000	13150799	island_748	1800	1.46875	50
A01	13155600	13156799	island_749	1200	1.50358	50
A01	13158000	13164399	island_750	6400	2.0051	50	BraA01g023160.3C	includeFeature	Bra030002	AT3G50330.1	ath	AT3G50330	HEC2	HEC2 (HECATE 2)	DNA binding / transcription factor		GO:0046983	protein dimerization activity	molecular_function
A01	13165200	13166599	island_751	1400	1.16656	50
A01	13176600	13178799	island_752	2200	0.937698	50	BraA01g023170.3C	overlapStart	Bra030001	AT3G50310.1	ath	AT3G50310	MAPKKK20		ATP binding / kinase/ protein kinase/ protein serine/threonine kinase		GO:0004672; GO:0005524; GO:0006468	protein kinase activity; ATP binding; protein phosphorylation	molecular_function; molecular_function; biological_process
A01	13181200	13184999	island_753	3800	1.01268	50	BraA01g023180.3C	includeFeature	Bra030000	AT3G50280.1	ath	AT3G50280			transferase family protein		GO:0016747	transferase activity, transferring acyl groups other than amino-acyl groups	molecular_function
A01	13188200	13190599	island_754	2400	0.297475	6.23047	BraA01g023200.3C	includeFeature	Bra029998
A01	13193400	13197399	island_755	4000	1.43169	50	BraA01g023210.3C	includeFeature	Bra029997	AT3G50230.1	ath	AT3G50230			leucine-rich repeat transmembrane protein kinase, putative		GO:0004672; GO:0005515; GO:0005524; GO:0006468	protein kinase activity; protein binding; ATP binding; protein phosphorylation	molecular_function; molecular_function; molecular_function; biological_process
A01	13214600	13217399	island_756	2800	1.77727	50	BraA01g023220.3C	overlapStart	Bra029996	AT5G12270.1	ath	AT5G12270			oxidoreductase, 2OG-Fe(II) oxygenase family protein		GO:0016491; GO:0055114	oxidoreductase activity; oxidation-reduction process	molecular_function; biological_process
A01	13226200	13229199	island_757	3000	0.837083	50	BraA01g023250.3C	includeFeature	Bra029995	AT3G50100.1	ath	AT3G50100	SDN1	SDN1 (SMALL RNA DEGRADING NUCLEASE 1)	3'-5' exonuclease/ exonuclease		GO:0003676	nucleic acid binding	molecular_function
A01	13250200	13251599	island_758	1400	0.746552	30.8261	BraA01g023280.3C	overlapStart	Bra029991	AT4G12910.1	ath	AT4G12910	scpl20	scpl20 (serine carboxypeptidase-like 20)	serine-type carboxypeptidase	K13289 cathepsin A (carboxypeptidase C) [EC:3.4.16.5]	GO:0004185; GO:0006508	serine-type carboxypeptidase activity; proteolysis	molecular_function; biological_process
A01	13259000	13261199	island_759	2200	1.5277	50
A01	13379000	13383599	island_760	4600	1.18337	50	BraA01g023480.3C	includeFeature	Bra029971	AT3G49780.1	ath	AT3G49780	ATPSK4	ATPSK4 (PHYTOSULFOKINE 4 PRECURSOR)	growth factor		GO:0005576; GO:0008083; GO:0008283	extracellular region; growth factor activity; cell proliferation	cellular_component; molecular_function; biological_process
A01	13446400	13455199	island_761	8800	1.02124	50	BraA01g023560.3C	includeFeature	Bra029964	AT3G49630.1	ath	AT3G49620	DIN11	DIN11 (DARK INDUCIBLE 11)	iron ion binding / oxidoreductase		GO:0016491; GO:0055114	oxidoreductase activity; oxidation-reduction process	molecular_function; biological_process
A01	13460200	13461799	island_762	1600	0.262943	4.07644
A01	13509600	13515199	island_763	5600	1.89294	50
A01	13545000	13546399	island_764	1400	0.555698	14.3341	BraA01g023650.3C	overlapStart	Bra029956	AT3G49490.1	ath	AT3G49490			hypothetical protein
A01	13572600	13576399	island_765	3800	0.755739	50	BraA01g023680.3C	overlapEnd	Bra029952		sbi	SORBI_06g028080			hypothetical protein
A01	13572600	13576399	island_765	3800	0.755739	50	BraA01g023690.3C	includeFeature
A01	13578800	13582999	island_766	4200	1.51992	50	BraA01g023700.3C	includeFeature	Bra029951	AT5G38690.1	ath	AT5G38690			hypothetical protein
A01	13673400	13674199	island_767	800	0.421862	5.65737	BraA01g023770.3C	inside	Bra029946	AT3G49340.1	ath	AT3G49340			cysteine proteinase, putative	K01376 [EC:3.4.22.-]	GO:0006508; GO:0008234	proteolysis; cysteine-type peptidase activity	biological_process; molecular_function
A01	13700400	13702399	island_768	2000	1.69226	50	BraA01g023800.3C	overlapEnd	Bra029943	AT3G49220.1	ath	AT3G49220			pectinesterase family protein (EC:3.1.1.11)		GO:0004857	enzyme inhibitor activity	molecular_function
A01	13703400	13704399	island_769	1000	1.3822	50	BraA01g023800.3C	overlapStart	Bra029943	AT3G49220.1	ath	AT3G49220			pectinesterase family protein (EC:3.1.1.11)		GO:0004857	enzyme inhibitor activity	molecular_function
A01	13741800	13746599	island_770	4800	1.21707	50	BraA01g023850.3C	overlapStart	Bra029938	AT3G49200.1	ath	AT3G49200			hypothetical protein
A01	13752800	13757399	island_771	4600	0.652506	50	BraA01g023870.3C	overlapStart	Bra029936	AT3G49160.1	ath	AT3G49160			pyruvate kinase family protein	K00873 pyruvate kinase [EC:2.7.1.40]	GO:0003824	catalytic activity	molecular_function
A01	13787600	13788199	island_772	600	0.628232	9.09929	BraA01g023890.3C	inside	Bra029933	AT3G49120.1	ath	AT3G49120	PRXCB	PRXCB (PEROXIDASE CB)	peroxidase	K00430 peroxidase [EC:1.11.1.7]	GO:0004601; GO:0006979; GO:0020037; GO:0055114	peroxidase activity; response to oxidative stress; heme binding; oxidation-reduction process	molecular_function; biological_process; molecular_function; biological_process
A01	13857800	13859999	island_773	2200	1.9428	50
A01	13880600	13880799	island_774	200	1.60222	34.6948
A01	13956000	13964199	island_775	8200	1.82417	50	BraA01g024120.3C	includeFeature	Bra029914	AT3G48740.1	ath	AT3G48740			nodulin MtN3 family protein
A01	13968000	13970999	island_776	3000	0.565675	40.8723	BraA01g024130.3C	includeFeature	Bra029913	AT3G48690.1	ath	AT3G48690	CXE12	CXE12	carboxylesterase		GO:0008152; GO:0016787	metabolic process; hydrolase activity	biological_process; molecular_function
A01	14036800	14037599	island_777	800	1.15347	50	BraA01g024180.3C	overlapEnd	Bra029909	AT4G01450.1	ath	AT4G01450			nodulin MtN21 family protein		GO:0016020; GO:0016021; GO:0022857	membrane; integral component of membrane; transmembrane transporter activity	cellular_component; cellular_component; molecular_function
A01	14077600	14079599	island_778	2000	0.676633	31.734
A01	14108000	14109999	island_779	2000	0.573535	22.6988
A01	14117600	14119199	island_780	1600	1.83006	50	BraA01g024250.3C	includeFeature	Bra029904	AT3G48550.1	ath	AT3G48550			hypothetical protein
A01	14120600	14122199	island_781	1600	0.665632	23.5225
A01	14165800	14167599	island_782	1800	2.25616	50	BraA01g024310.3C	includeFeature	Bra029900	AT3G48510.1	ath	AT3G48510			hypothetical protein
A01	14193800	14197199	island_783	3400	1.34522	50	BraA01g024340.3C	includeFeature	Bra018058	AT3G48450.1	ath	AT3G48450			nitrate-responsive NOI protein, putative
A01	14203400	14204599	island_784	1200	0.480532	10.2691	BraA01g024350.3C	overlapStart	Bra029898	AT3G48300.1	ath	AT3G48300	CYP71A23		electron carrier/ heme binding / iron ion binding / monooxygenase/ oxygen binding		GO:0005506; GO:0016705; GO:0020037; GO:0055114	iron ion binding; oxidoreductase activity, acting on paired donors, with incorporation or reduction of molecular oxygen; heme binding; oxidation-reduction process	molecular_function; molecular_function; molecular_function; biological_process
A01	14260800	14263799	island_785	3000	1.54649	50
A01	14299000	14300599	island_786	1600	1.20623	50
A01	14393400	14399999	island_787	6600	2.13276	50	BraA01g024550.3C	includeFeature	Bra033765		pop	POPTR_822054			hypothetical protein
A01	14402200	14403399	island_788	1200	0.312964	5.42279	BraA01g024570.3C	includeFeature	Bra033767	AT3G02520.1	ath	AT3G02520	GRF7	GRF7 (GENERAL REGULATORY FACTOR 7)	protein binding / protein phosphorylated amino acid binding
A01	14440000	14441199	island_789	1200	1.50608	50
A01	14491600	14491999	island_790	400	1.16741	28.0672
A01	14492800	14494199	island_791	1400	1.0806	50
A01	14538200	14541399	island_792	3200	2.49079	50	BraA01g024810.3C	overlapStart	Bra033779	AT3G47980.1	ath	AT3G47980			integral membrane HPP family protein
A01	14618000	14622199	island_793	4200	1.29846	50
A01	14629200	14629999	island_794	800	1.7687	50	BraA01g024940.3C	overlapEnd	Bra033790	AT5G50200.1	ath	AT5G50200	WR3	WR3 (WOUND-RESPONSIVE 3)	nitrate transmembrane transporter		GO:0010167; GO:0015706	response to nitrate; nitrate transport	biological_process; biological_process
A01	14665400	14669599	island_795	4200	0.559285	38.2994
A01	14680400	14683599	island_796	3200	1.87762	50	BraA01g024980.3C	overlapStart	Bra033792	AT3G47400.1	ath	AT3G47400			pectinesterase family protein		GO:0004857	enzyme inhibitor activity	molecular_function
A01	14680400	14683599	island_796	3200	1.87762	50	BraA01g024990.3C	includeFeature	Bra033793
A01	14694800	14696199	island_797	1400	0.615203	16.9782
A01	14704400	14705199	island_798	800	0.907244	23.4887
A01	14742800	14744799	island_799	2000	1.00661	50	BraA01g025010.3C	overlapStart	Bra033795	AT3G47040.1	ath	AT3G47040			glycosyl hydrolase family 3 protein		GO:0004553; GO:0005975	hydrolase activity, hydrolyzing O-glycosyl compounds; carbohydrate metabolic process	molecular_function; biological_process
A01	14774200	14775999	island_800	1800	1.18473	50	BraA01g025040.3C	overlapStart			ath	AT3G54050			fructose-1,6-bisphosphatase, putative / D-fructose-1,6-bisphosphate 1-phosphohydrolase, putative / FBPase, putative (EC:3.1.3.11)	K03841 fructose-1,6-bisphosphatase I [EC:3.1.3.11]
A01	14789200	14790399	island_801	1200	0.356847	5.94582	BraA01g025050.3C	overlapStart	Bra033799	AT5G59080.1	ath	AT3G46880			hypothetical protein
A01	14811400	14817199	island_802	5800	1.22369	50	BraA01g025060.3C	includeFeature	Bra033800	AT3G26010.1	ath	AT3G26010			F-box family protein		GO:0005515	protein binding	molecular_function
A01	14839800	14842999	island_803	3200	0.861239	50	BraA01g025090.3C	overlapStart	Bra033803	AT3G46760.1	ath	AT3G46760			protein kinase family protein		GO:0004672; GO:0005524; GO:0006468	protein kinase activity; ATP binding; protein phosphorylation	molecular_function; molecular_function; biological_process
A01	14839800	14842999	island_803	3200	0.861239	50	BraA01g025100.3C	includeFeature	Bra033804	AT3G46750.1	ath	AT3G46750			hypothetical protein
A01	14884200	14884999	island_804	800	1.48013	50	BraA01g025170.3C	includeFeature	Bra033811		ath	AT5G59510	RTFL5	RTFL5 (ROTUNDIFOLIA LIKE 5)
A01	14890200	14890599	island_805	400	1.1874	24.1955
A01	14907200	14908399	island_806	1200	1.08224	50	BraA01g025220.3C	overlapEnd	Bra033812		ath	AT3G13510			hypothetical protein
A01	14960600	14961999	island_807	1400	0.736708	28.8016	BraA01g025290.3C	overlapStart	Bra033818	AT3G09110.1	ath	AT3G09110			hypothetical protein
A01	14995600	14999199	island_808	3600	1.03385	50
A01	15005600	15007199	island_809	1600	0.877136	43.6774
A01	15028200	15028999	island_810	800	0.215479	3.22434
A01	15038000	15041399	island_811	3400	0.421367	17.7343	BraA01g025360.3C	overlapEnd	Bra033822	AT1G35190.1	ath	AT3G46490			iron ion binding / oxidoreductase/ oxidoreductase, acting on paired donors, with incorporation or reduction of molecular oxygen, 2-oxoglutarate as one donor, and incorporation of one atom each of oxygen into both donors		GO:0016491; GO:0055114	oxidoreductase activity; oxidation-reduction process	molecular_function; biological_process
A01	15076600	15080599	island_812	4000	1.17065	50	BraA01g025380.3C	overlapEnd	Bra033825	AT3G46330.1	ath	AT3G46330	MEE39	MEE39 (maternal effect embryo arrest 39)	kinase		GO:0004672; GO:0005515; GO:0005524; GO:0006468	protein kinase activity; protein binding; ATP binding; protein phosphorylation	molecular_function; molecular_function; molecular_function; biological_process
A01	15279800	15283199	island_813	3400	1.1106	50	BraA01g025550.3C	includeFeature	Bra033840	AT3G45260.1	ath	AT3G45260			zinc finger (C2H2 type) family protein		GO:0003676	nucleic acid binding	molecular_function
A01	15382600	15385599	island_814	3000	0.171491	3.16629
A01	15386600	15391799	island_815	5200	0.904242	50	BraA01g025640.3C	includeFeature	Bra037629		ath	AT3G45160			hypothetical protein
A01	15461800	15465999	island_816	4200	1.87711	50	BraA01g025680.3C	includeFeature	Bra037626	AT3G45060.1	ath	AT3G45060	ATNRT2.6		nitrate transmembrane transporter		GO:0016021; GO:0055085	integral component of membrane; transmembrane transport	cellular_component; biological_process
A01	15497600	15499599	island_817	2000	1.66771	50	BraA01g025690.3C	includeFeature	Bra037625	AT3G45060.1	ath	AT3G45060	ATNRT2.6		nitrate transmembrane transporter		GO:0016021; GO:0055085	integral component of membrane; transmembrane transport	cellular_component; biological_process
A01	15548800	15549999	island_818	1200	0.833898	29.8848	BraA01g025790.3C	overlapStart	Bra037618
A01	15574200	15574799	island_819	600	0.564687	7.3553	BraA01g025800.3C	includeFeature	Bra017548	AT3G45020.1	ath	AT3G45020			50S ribosomal protein-related
A01	15637000	15638399	island_820	1400	1.02012	39.9384
A01	15639600	15640199	island_821	600	0.385145	4.31349
A01	15761200	15762399	island_822	1200	0.833942	35.5848	BraA01g025960.3C	overlapStart			vvi	100265111			hypothetical protein LOC100265111
A01	15829400	15829799	island_823	400	1.49501	37.0978
A01	16190400	16191999	island_824	1600	0.67538	27.763	BraA01g026080.3C	overlapStart	Bra038160	AT3G24130.1	rcu	RCOM_1435360			Pectinesterase-2 precursor, putative (EC:3.1.1.11)
A01	16226000	16226999	island_825	1000	1.51619	50	BraA01g026140.3C	includeFeature	Bra038164	AT1G56430.1	ath	AT1G56430	NAS4	NAS4 (NICOTIANAMINE SYNTHASE 4)	nicotianamine synthase	K05953 nicotianamine synthase [EC:2.5.1.43]
A01	16238000	16239599	island_826	1600	1.34827	50	BraA01g026150.3C	includeFeature
A01	16271400	16271799	island_827	400	1.33515	31.2872
A01	16277000	16280399	island_828	3400	2.0202	50	BraA01g026190.3C	includeFeature	Bra038167	AT2G25160.1	ath	AT2G25160	CYP82F1		electron carrier/ heme binding / iron ion binding / monooxygenase/ oxygen binding		GO:0005506; GO:0016705; GO:0020037; GO:0055114	iron ion binding; oxidoreductase activity, acting on paired donors, with incorporation or reduction of molecular oxygen; heme binding; oxidation-reduction process	molecular_function; molecular_function; molecular_function; biological_process
A01	16385600	16386599	island_829	1000	0.665951	17.5574	BraA01g026330.3C	inside	Bra038174	AT1G56250.1	ath	AT1G56250		AtPP2-B14 (Phloem protein 2-B14)	carbohydrate binding		GO:0005515	protein binding	molecular_function
A01	16407000	16407799	island_830	800	0.541749	8.94349
A01	16413200	16414399	island_831	1200	0.459931	7.95053
A01	16478800	16479199	island_832	400	1.68449	50
A01	16480400	16480799	island_833	400	2.15106	50
A01	16491800	16491999	island_834	200	2.28376	50
A01	16521000	16522799	island_835	1800	1.37341	50	BraA01g026420.3C	includeFeature	Bra021324	AT1G54870.1	ath	AT1G54870			binding / catalytic/ oxidoreductase		GO:0016491	oxidoreductase activity	molecular_function
A01	16532200	16533799	island_836	1600	0.527803	17.2136
A01	16641200	16641599	island_837	400	0.324563	2.9127
A01	16815400	16821799	island_838	6400	1.96403	50	BraA01g026680.3C	overlapEnd	Bra034507	AT1G52950.1	ath	AT1G52950			replication protein-related
A01	16815400	16821799	island_838	6400	1.96403	50	BraA01g026690.3C	overlapStart			ath	AT1G52950			replication protein-related
A01	16833000	16835999	island_839	3000	2.00903	50	BraA01g026710.3C	includeFeature	Bra021337	AT3G57620.1	ath	AT3G57620			glyoxal oxidase-related
A01	17059200	17061799	island_840	2600	0.479903	20.2074	BraA01g026810.3C	includeFeature	Bra021349	AT3G43720.1	ath	AT3G43720			protease inhibitor/seed storage/lipid transfer protein (LTP) family protein
A01	17214800	17215399	island_841	600	1.04365	25.4668	BraA01g026920.3C	overlapStart	Bra038152	AT5G61690.1	ath	AT5G61690	ATATH15		ATPase, coupled to transmembrane movement of substances / transporter		GO:0005215; GO:0006810; GO:0016021	transporter activity; transport; integral component of membrane	molecular_function; biological_process; cellular_component
A01	17330600	17330999	island_842	400	0.320819	2.73101
A01	17366000	17366399	island_843	400	3.83498	50
A01	17404400	17405199	island_844	800	0.572838	10.4552	BraA01g027080.3C	inside	Bra035474	AT1G57790.1	ath	AT1G57790			F-box family protein		GO:0005515	protein binding	molecular_function
A01	17410000	17412799	island_845	2800	1.76224	50	BraA01g027090.3C	includeFeature			sbi	SORBI_06g016640			hypothetical protein		GO:0008270	zinc ion binding	molecular_function
A01	17440400	17440799	island_846	400	2.47973	50	BraA01g027130.3C	inside	Bra035470	AT5G02500.1	vvi	100253562			hypothetical protein	K03283 heat shock 70kDa protein 1/8
A01	17525200	17530399	island_847	5200	2.20411	50
A01	17546000	17547399	island_848	1400	0.654378	21.8097
A01	17555200	17557599	island_849	2400	0.711684	40.5829	BraA01g027260.3C	overlapEnd	Bra035460	AT1G58190.1	ath	AT1G58190	AtRLP9	AtRLP9 (Receptor Like Protein 9)	protein binding		GO:0005515	protein binding	molecular_function
A01	17566400	17567199	island_850	800	0.406578	5.22153
A01	17668400	17680599	island_851	12200	0.37129	50	BraA01g027370.3C	includeFeature			ath	AT1G01180			hypothetical protein		GO:0003676	nucleic acid binding	molecular_function
A01	17668400	17680599	island_851	12200	0.37129	50	BraA01g027380.3C	includeFeature
A01	17703000	17703799	island_852	800	1.25334	50
A01	17732800	17733399	island_853	600	0.809236	14.7079	BraA01g027470.3C	overlapStart	Bra035446	AT1G58360.1	ath	AT1G58360	AAP1	AAP1 (AMINO ACID PERMEASE 1)	amino acid transmembrane transporter/ neutral amino acid transmembrane transporter
A01	17791200	17792199	island_854	1000	0.902183	30.6847	BraA01g027600.3C	overlapStart	Bra035440	AT1G58520.1	ath	AT1G58520	RXW8		hydrolase, acting on ester bonds / lipase		GO:0016020	membrane	cellular_component
A01	17898000	17900399	island_855	2400	1.90522	50	BraA01g027690.3C	inside	Bra035432	AT4G01220.1	rcu	RCOM_1617170			hypothetical protein	K11714 rhamnogalacturonan II specific xylosyltransferase [EC:2.4.2.-]
A01	17916800	17918599	island_856	1800	0.328455	7.38011
A01	17920200	17927599	island_857	7400	1.51002	50	BraA01g027720.3C	includeFeature	Bra035429	AT1G59740.1	ath	AT1G59740			proton-dependent oligopeptide transport (POT) family protein
A01	18089800	18092199	island_858	2400	1.74989	50	BraA01g027870.3C	overlapStart	Bra035414		ath	AT2G42460			meprin and TRAF homology domain-containing protein / MATH domain-containing protein		GO:0005515	protein binding	molecular_function
A01	18112800	18114999	island_859	2200	1.45678	50	BraA01g027890.3C	includeFeature	Bra035412	AT1G60280.1	ath	AT1G60280		ANAC023 (Arabidopsis NAC domain containing protein 23)	transcription factor		GO:0003677; GO:0006355	DNA binding; regulation of transcription, DNA-templated	molecular_function; biological_process
A01	18193800	18196799	island_860	3000	1.24864	50	BraA01g027950.3C	includeFeature	Bra035408	AT1G40087.1	ath	AT1G40087			hypothetical protein
A01	18203800	18204199	island_861	400	1.02281	16.6867
A01	18207000	18207999	island_862	1000	0.299264	4.62871
A01	18234600	18239199	island_863	4600	1.1559	50	BraA01g027980.3C	includeFeature	Bra031531	AT1G60060.1	ath	AT1G60060			hypothetical protein
A01	18253800	18254599	island_864	800	0.803136	17.1933
A01	18258800	18263999	island_865	5200	0.309586	24.7135
A01	18285600	18286999	island_866	1400	0.360264	6.69861
A01	18294200	18295199	island_867	1000	0.453447	7.75923
A01	18355400	18356599	island_868	1200	1.05139	50	BraA01g028140.3C	includeFeature	Bra031518	AT1G60280.1	ath	AT1G60280		ANAC023 (Arabidopsis NAC domain containing protein 23)	transcription factor		GO:0003677; GO:0006355	DNA binding; regulation of transcription, DNA-templated	molecular_function; biological_process
A01	18382000	18382399	island_869	400	2.40979	50
A01	18435600	18437599	island_870	2000	0.690101	34.2023	BraA01g028210.3C	includeFeature	Bra031512	AT1G60250.1	ath	AT1G60250			zinc finger (B-box type) family protein
A01	18439600	18442399	island_871	2800	1.83992	50
A01	18449400	18451199	island_872	1800	0.48719	13.9603	BraA01g028220.3C	overlapStart	Bra031511	AT1G60500.1	ath	AT1G60500			dynamin family protein		GO:0005525	GTP binding	molecular_function
A01	18493000	18494199	island_873	1200	0.837837	34.5961	BraA01g028290.3C	inside	Bra031505	AT1G60500.1	ath	AT1G60500			dynamin family protein		GO:0003924; GO:0005525	GTPase activity; GTP binding	molecular_function; molecular_function
A01	18499800	18500999	island_874	1200	0.931541	31.6362	BraA01g028290.3C	overlapEnd	Bra031505	AT1G60500.1	ath	AT1G60500			dynamin family protein		GO:0003924; GO:0005525	GTPase activity; GTP binding	molecular_function; molecular_function
A01	18543000	18545399	island_875	2400	1.5401	50	BraA01g028310.3C	includeFeature	Bra031503
A01	18543000	18545399	island_875	2400	1.5401	50	BraA01g028320.3C	overlapEnd		AT4G29090.1	ath	AT4G29090			reverse transcriptase, putative / RNA-dependent DNA polymerase, putative		GO:0003676	nucleic acid binding	molecular_function
A01	18552600	18554999	island_876	2400	1.06791	50	BraA01g028330.3C	includeFeature	Bra031502	AT1G60500.1	ath	AT1G60500			dynamin family protein		GO:0003924; GO:0005525	GTPase activity; GTP binding	molecular_function; molecular_function
A01	18679600	18681599	island_877	2000	0.0922999	1.36527
A01	18727600	18732799	island_878	5200	0.375376	23.2429	BraA01g028550.3C	overlapStart	Bra031478	AT3G08840.2	vvi	100265424			hypothetical protein LOC100265424		GO:0003824; GO:0005524; GO:0046872	catalytic activity; ATP binding; metal ion binding	molecular_function; molecular_function; molecular_function
A01	18785600	18787199	island_879	1600	1.52099	50	BraA01g028590.3C	overlapStart	Bra031474
A01	18788400	18789999	island_880	1600	1.04381	50
A01	18831000	18832799	island_881	1800	1.23255	50	BraA01g028650.3C	overlapStart	Bra031467	AT1G60980.1	ath	AT1G60980		ATGA20OX4 (ARABIDOPSIS THALIANA GIBBERELLIN 20-OXIDASE 4)	gibberellin 20-oxidase (EC:1.14.11.12)	K05282 gibberellin 20-oxidase [EC:1.14.11.12]	GO:0016491; GO:0055114	oxidoreductase activity; oxidation-reduction process	molecular_function; biological_process
A01	18847000	18847199	island_882	200	0.793486	9.29867
A01	18849800	18851999	island_883	2200	0.245068	5.35809
A01	18860400	18862799	island_884	2400	0.661831	50
A01	18890200	18890799	island_885	600	1.5401	50
A01	18906600	18911199	island_886	4600	1.15241	50
A01	18915800	18917999	island_887	2200	0.672205	33.726	BraA01g028770.3C	overlapEnd	Bra031457	AT1G61080.1	pop	POPTR_855332			hypothetical protein
A01	18919200	18921799	island_888	2600	0.907208	50	BraA01g028770.3C	overlapStart	Bra031457	AT1G61080.1	pop	POPTR_855332			hypothetical protein
A01	18939600	18940799	island_889	1200	0.543844	11.6142
A01	18954400	18961999	island_890	7600	0.499935	50	BraA01g028800.3C	includeFeature	Bra031453	AT1G61130.1	ath	AT1G61130	SCPL32	SCPL32 (SERINE CARBOXYPEPTIDASE-LIKE 32)	serine-type carboxypeptidase		GO:0004185; GO:0006508	serine-type carboxypeptidase activity; proteolysis	molecular_function; biological_process
A01	18982400	18982799	island_891	400	0.787194	10.8899	BraA01g028830.3C	overlapStart	Bra031449	AT1G11120.1	ath	AT1G11120			hypothetical protein
A01	18996000	19028199	island_892	32200	0.636899	50	BraA01g028860.3C	includeFeature			ath	AT5G64840	ATGCN5	ATGCN5 (A. THALIANA GENERAL CONTROL NON-REPRESSIBLE 5)	transporter
A01	18996000	19028199	island_892	32200	0.636899	50	BraA01g028870.3C	includeFeature			ath	AT3G59930			hypothetical protein
A01	18996000	19028199	island_892	32200	0.636899	50	BraA01g028880.3C	includeFeature			ath	AT3G59930			hypothetical protein
A01	18996000	19028199	island_892	32200	0.636899	50	BraA01g028890.3C	includeFeature			ath	AT3G59930			hypothetical protein
A01	18996000	19028199	island_892	32200	0.636899	50	BraA01g028900.3C	includeFeature			ath	AT3G59930			hypothetical protein
A01	18996000	19028199	island_892	32200	0.636899	50	BraA01g028910.3C	includeFeature			ath	AT3G59930			hypothetical protein
A01	18996000	19028199	island_892	32200	0.636899	50	BraA01g028920.3C	includeFeature			ath	AT3G59930			hypothetical protein
A01	18996000	19028199	island_892	32200	0.636899	50	BraA01g028930.3C	includeFeature			ath	AT3G59930			hypothetical protein
A01	19029400	19037599	island_893	8200	1.38212	50	BraA01g028940.3C	includeFeature			ath	AT3G59930			hypothetical protein
A01	19029400	19037599	island_893	8200	1.38212	50	BraA01g028950.3C	includeFeature			ath	AT3G59930			hypothetical protein
A01	19099600	19100399	island_894	800	0.633211	27.9529
A01	19102600	19103999	island_895	1400	0.624458	18.6083	BraA01g028990.3C	includeFeature	Bra031441	AT5G43420.1	ath	AT5G43420			zinc finger (C3HC4-type RING finger) family protein
A01	19133800	19135199	island_896	1400	0.890599	50
A01	19211200	19212399	island_897	1200	0.254597	3.0578	BraA01g029090.3C	includeFeature	Bra031432	AT3G05858.1	ath	AT3G05858			hypothetical protein
A01	19213200	19214999	island_898	1800	0.645365	25.6332
A01	19217000	19232599	island_899	15600	0.0502233	3.08757	BraA01g029100.3C	includeFeature			sbi	SORBI_0139s002040			hypothetical protein
A01	19217000	19232599	island_899	15600	0.0502233	3.08757	BraA01g029110.3C	includeFeature
A01	19217000	19232599	island_899	15600	0.0502233	3.08757	BraA01g029120.3C	includeFeature	Bra031431		pop	POPTR_594750			hypothetical protein		GO:0004842; GO:0016567	ubiquitin-protein transferase activity; protein ubiquitination	molecular_function; biological_process
A01	19233800	19235199	island_900	1400	0.394762	7.41312	BraA01g029130.3C	overlapStart	Bra031431	AT5G18320.1	vvi	100267223			hypothetical protein LOC100267223		GO:0005488	binding	molecular_function
A01	19251400	19256399	island_901	5000	1.17036	50	BraA01g029150.3C	includeFeature	Bra031429	AT1G61440.1	ath	AT1G61440			S-locus protein kinase, putative		GO:0004672; GO:0004713; GO:0006468	protein kinase activity; protein tyrosine kinase activity; protein phosphorylation	molecular_function; molecular_function; biological_process
A01	19258400	19259399	island_902	1000	0.718247	19.3583	BraA01g029160.3C	includeFeature	Bra031428		ath	AT4G25630	FIB2	FIB2 (FIBRILLARIN 2)	snoRNA binding	K14563 rRNA 2'-O-methyltransferase fibrillarin [EC:2.1.1.-]	GO:0003723; GO:0006364; GO:0008033; GO:0008168	RNA binding; rRNA processing; tRNA processing; methyltransferase activity	molecular_function; biological_process; biological_process; molecular_function
A01	19275600	19275799	island_903	200	2.09264	40.8453
A01	19283000	19283999	island_904	1000	0.885171	28.0567	BraA01g029200.3C	overlapStart
A01	19315600	19318799	island_905	3200	2.41409	50	BraA01g029280.3C	includeFeature	Bra031421	AT1G61590.1	ath	AT1G61590			protein kinase, putative		GO:0004672; GO:0005524; GO:0006468	protein kinase activity; ATP binding; protein phosphorylation	molecular_function; molecular_function; biological_process
A01	19385200	19390599	island_906	5400	0.14869	4.76969	BraA01g029360.3C	includeFeature	Bra031419	AT4G05120.1	ath	AT4G05120	FUR1	FUR1 (FUDR RESISTANT 1)	nucleoside transmembrane transporter	K15014 solute carrier family 29 (equilibrative nucleoside transporter), member 1/2/3
A01	19398600	19400199	island_907	1600	0.268663	4.40268	BraA01g029370.3C	inside	Bra031417	AT1G61630.1	ath	AT1G61630			equilibrative nucleoside transporter, putative (ENT7)	K15014 solute carrier family 29 (equilibrative nucleoside transporter), member 1/2/3
A01	19404600	19408999	island_908	4400	0.37749	19.6101
A01	19416400	19418399	island_909	2000	0.331702	8.85803
A01	19420000	19433799	island_910	13800	1.66857	50	BraA01g029400.3C	includeFeature	Bra031413	AT1G61660.1	ath	AT1G61660			basic helix-loop-helix (bHLH) family protein		GO:0046983	protein dimerization activity	molecular_function
A01	19420000	19433799	island_910	13800	1.66857	50	BraA01g029410.3C	includeFeature	Bra038971
A01	19437600	19441999	island_911	4400	0.343338	21.5207
A01	19447600	19448799	island_912	1200	0.482468	11.0278
A01	19467200	19469599	island_913	2400	0.394072	11.8011	BraA01g029440.3C	overlapStart	Bra031410
A01	19512800	19514799	island_914	2000	2.404	50	BraA01g029470.3C	overlapEnd	Bra031407	AT1G61840.1	ath	AT1G61840			DC1 domain-containing protein
A01	19525800	19528999	island_915	3200	0.660894	50	BraA01g029490.3C	includeFeature	Bra031404	AT1G61700.1	vvi	100267114			hypothetical protein LOC100267114	K03007 DNA-directed RNA polymerases I, II, and III subunit RPABC5
A01	19525800	19528999	island_915	3200	0.660894	50	BraA01g029500.3C	includeFeature	Bra031403	AT1G61720.1	ath	AT1G61720	BAN	BAN (BANYULS)	oxidoreductase (EC:1.3.1.77)	K08695 anthocyanidin reductase [EC:1.3.1.77]	GO:0003824; GO:0050662	catalytic activity; coenzyme binding	molecular_function; molecular_function
A01	19538200	19539199	island_916	1000	0.904798	35.2683	BraA01g029520.3C	overlapStart	Bra031401	AT1G61740.1	ath	AT1G61740			hypothetical protein		GO:0016021	integral component of membrane	cellular_component
A01	19669000	19678399	island_917	9400	2.45487	50	BraA01g029610.3C	includeFeature	Bra031392	AT1G61820.1	ath	AT1G61820	BGLU46	BGLU46 (BETA GLUCOSIDASE 46)	catalytic/ cation binding / hydrolase, hydrolyzing O-glycosyl compounds	K05350 beta-glucosidase [EC:3.2.1.21]	GO:0004553; GO:0005975	hydrolase activity, hydrolyzing O-glycosyl compounds; carbohydrate metabolic process	molecular_function; biological_process
A01	19679400	19686599	island_918	7200	0.406279	50
A01	19754400	19768199	island_919	13800	0.41568	50	BraA01g029660.3C	includeFeature	Bra028385	AT4G22920.1	ath	AT4G22920	NYE1	NYE1 (NON-YELLOWING 1)
A01	19769400	19775199	island_920	5800	0.869752	50	BraA01g029670.3C	includeFeature	Bra028383	AT1G61810.1	ath	AT1G61810	BGLU45	BGLU45 (BETA-GLUCOSIDASE 45)	catalytic/ cation binding / hydrolase, hydrolyzing O-glycosyl compounds		GO:0004553; GO:0005975	hydrolase activity, hydrolyzing O-glycosyl compounds; carbohydrate metabolic process	molecular_function; biological_process
A01	19844400	19844599	island_921	200	0.323393	1.75707
A01	19882400	19884199	island_922	1800	1.45455	50
A01	19897200	19898599	island_923	1400	0.215917	2.69177
A01	19902400	19910399	island_924	8000	0.173163	15.62	BraA01g029780.3C	includeFeature		AT3G31430.1	ath	AT3G31430			hypothetical protein
A01	19902400	19910399	island_924	8000	0.173163	15.62	BraA01g029790.3C	overlapStart	Bra028371	AT3G24550.1	ath	AT3G24550		ATPERK1 (PROLINE EXTENSIN-LIKE RECEPTOR KINASE 1)	ATP binding / protein kinase		GO:0004672; GO:0005524; GO:0006468	protein kinase activity; ATP binding; protein phosphorylation	molecular_function; molecular_function; biological_process
A01	19917200	19918599	island_925	1400	0.260818	4.26872
A01	19921000	19924199	island_926	3200	1.20325	50
A01	19940400	19940999	island_927	600	1.064	26.2291
A01	19946600	19948199	island_928	1600	1.90098	50
A01	19964600	19968399	island_929	3800	1.11182	50	BraA01g029840.3C	includeFeature	Bra028368	AT3G24300.1	ath	AT3G24300	AMT1;3	AMT1;3 (AMMONIUM TRANSPORTER 1;3)	ammonium transmembrane transporter		GO:0008519; GO:0015696; GO:0016020; GO:0072488	ammonium transmembrane transporter activity; ammonium transport; membrane; ammonium transmembrane transport	molecular_function; biological_process; cellular_component; biological_process
A01	20031800	20033599	island_930	1800	1.19211	50	BraA01g029930.3C	includeFeature	Bra028364	AT5G45100.2	ath	AT5G45100			protein binding / zinc ion binding
A01	20036600	20039399	island_931	2800	1.12646	50
A01	20042200	20044599	island_932	2400	0.162484	2.56384	BraA01g029940.3C	includeFeature	Bra028363	AT3G24060.1	ath	AT3G24060			self-incompatibility protein-related
A01	20045400	20049399	island_933	4000	2.32233	50	BraA01g029950.3C	includeFeature	Bra028362	AT3G24070.1	ath	AT3G24070			zinc knuckle (CCHC-type) family protein
A01	20059400	20060399	island_934	1000	1.45161	50	BraA01g029970.3C	includeFeature	Bra028361		rcu	RCOM_1719540			hypothetical protein
A01	20066800	20068199	island_935	1400	0.437216	9.65414	BraA01g029990.3C	overlapEnd	Bra028360	AT3G24110.1	ath	AT3G24110			calcium-binding EF hand family protein	K13448 calcium-binding protein CML	GO:0005509	calcium ion binding	molecular_function
A01	20098400	20100999	island_936	2600	2.1743	50	BraA01g030040.3C	includeFeature	Bra028358	AT3G24130.1	ath	AT3G24130			pectinesterase family protein (EC:3.1.1.11)
A01	20107200	20107399	island_937	200	1.60722	43.7395
A01	20110600	20127999	island_938	17400	2.026	50	BraA01g030050.3C	includeFeature	Bra028357	AT3G24140.1	ath	AT3G24140	FMA	FMA (FAMA)	DNA binding / transcription activator/ transcription factor		GO:0046983	protein dimerization activity	molecular_function
A01	20129400	20131799	island_939	2400	0.943704	50	BraA01g030060.3C	overlapEnd	Bra028356	AT3G24150.1	ath	AT3G24150			hypothetical protein
A01	20142000	20144999	island_940	3000	1.07941	50	BraA01g030090.3C	overlapEnd	Bra028354	AT3G24260.1	ath	AT3G24260			hypothetical protein
A01	20156400	20160399	island_941	4000	1.56672	50	BraA01g030110.3C	includeFeature			ath	AT3G24225	CLE19	CLE19 (CLAVATA3/ESR-RELATED 19)	protein binding / receptor binding
A01	20169000	20173399	island_942	4400	1.65532	50
A01	20185800	20190999	island_943	5200	0.778486	50
A01	20193200	20197799	island_944	4600	2.4838	50	BraA01g030120.3C	includeFeature	Bra028351	AT3G24140.1	ath	AT3G24140	FMA	FMA (FAMA)	DNA binding / transcription activator/ transcription factor		GO:0046983	protein dimerization activity	molecular_function
A01	20201600	20205999	island_945	4400	1.93255	50	BraA01g030130.3C	includeFeature	Bra028350		ath	AT3G24250			glycine-rich protein
A01	20201600	20205999	island_945	4400	1.93255	50	BraA01g030140.3C	includeFeature	Bra028349	AT3G24260.1	ath	AT3G24260			hypothetical protein
A01	20201600	20205999	island_945	4400	1.93255	50	BraA01g030150.3C	overlapStart	Bra014989		vvi	100244513			hypothetical protein LOC100244513		GO:0003676	nucleic acid binding	molecular_function
A01	20225800	20228799	island_946	3000	0.356336	11.7371
A01	20284000	20285399	island_947	1400	0.721259	39.2969	BraA01g030260.3C	overlapStart
A01	20339600	20341599	island_948	2000	0.95495	50	BraA01g030350.3C	overlapEnd	Bra028330	AT3G23640.2	ath	AT3G23640	HGL1	HGL1 (heteroglycan glucosidase 1)	hydrolase, hydrolyzing O-glycosyl compounds (EC:3.2.1.20)		GO:0003824; GO:0004553; GO:0005975; GO:0030246	catalytic activity; hydrolase activity, hydrolyzing O-glycosyl compounds; carbohydrate metabolic process; carbohydrate binding	molecular_function; molecular_function; biological_process; molecular_function
A01	20343000	20347799	island_949	4800	1.31505	50	BraA01g030350.3C	overlapStart	Bra028330	AT3G23640.2	ath	AT3G23640	HGL1	HGL1 (heteroglycan glucosidase 1)	hydrolase, hydrolyzing O-glycosyl compounds (EC:3.2.1.20)		GO:0003824; GO:0004553; GO:0005975; GO:0030246	catalytic activity; hydrolase activity, hydrolyzing O-glycosyl compounds; carbohydrate metabolic process; carbohydrate binding	molecular_function; molecular_function; biological_process; molecular_function
A01	20369200	20374599	island_950	5400	0.753961	50	BraA01g030380.3C	overlapStart			ath	AT3G23635	RTFL13	RTFL13 (ROTUNDIFOLIA LIKE 13)
A01	20381000	20382999	island_951	2000	1.73517	50	BraA01g030390.3C	includeFeature
A01	20384600	20389399	island_952	4800	2.23386	50
A01	20394400	20395399	island_953	1000	2.70095	50
A01	20423200	20425599	island_954	2400	1.11028	50
A01	20428400	20430799	island_955	2400	1.71393	50	BraA01g030410.3C	includeFeature	Bra028326	AT3G23630.1	ath	AT3G23630	ATIPT7	ATIPT7	ATP binding / tRNA isopentenyltransferase/ transferase, transferring alkyl or aryl (other than methyl) groups	K10760 adenylate isopentenyltransferase (cytokinin synthase)
A01	20435000	20435799	island_956	800	0.652018	13.6235
A01	20450000	20451999	island_957	2000	1.40228	50	BraA01g030440.3C	overlapEnd	Bra028324	AT3G42960.1	ath	AT3G42960	ATA1	ATA1 (ARABIDOPSIS TAPETUM 1)	binding / catalytic/ oxidoreductase
A01	20481400	20485199	island_958	3800	0.785568	50	BraA01g030500.3C	overlapEnd	Bra028318	AT3G23590.1	ath	AT3G23590	RFR1	RFR1 (REF4-related 1)
A01	20545400	20548399	island_959	3000	0.670103	50	BraA01g030570.3C	overlapStart	Bra023723	AT3G23530.1	ath	AT3G23530			cyclopropane fatty acid synthase, putative / CPA-FA synthase, putative		GO:0016491; GO:0055114	oxidoreductase activity; oxidation-reduction process	molecular_function; biological_process
A01	20570000	20570999	island_960	1000	0.813453	25.533
A01	20579600	20583599	island_961	4000	1.73759	50
A01	20586400	20587999	island_962	1600	1.63777	50
A01	20589000	20589399	island_963	400	0.945824	18.1436
A01	20602600	20609199	island_964	6600	2.11774	50	BraA01g030610.3C	overlapStart	Bra023727	AT3G23430.1	ath	AT3G23430	PHO1	PHO1 (phosphate 1)			GO:0016021	integral component of membrane	cellular_component
A01	20617600	20618399	island_965	800	0.609226	10.7026	BraA01g030630.3C	overlapStart	Bra023729	AT3G23380.1	ath	AT3G23380	RIC5	RIC5 (ROP-INTERACTIVE CRIB MOTIF-CONTAINING PROTEIN 5)	protein binding
A01	20689000	20696199	island_966	7200	2.27354	50	BraA01g030710.3C	includeFeature	Bra023738	AT3G23290.2	vvi	100260366			hypothetical protein LOC100260366
A01	20697800	20705399	island_967	7600	1.30097	50	BraA01g030720.3C	overlapEnd	Bra023739	AT3G23280.1	ath	AT3G23280			zinc finger (C3HC4-type RING finger) family protein / ankyrin repeat family protein		GO:0005515	protein binding	molecular_function
A01	20706800	20716999	island_968	10200	1.69008	50	BraA01g030730.3C	includeFeature			vvi	100264094			hypothetical protein LOC100264094		GO:0003677	DNA binding	molecular_function
A01	20706800	20716999	island_968	10200	1.69008	50	BraA01g030740.3C	includeFeature	Bra023740	AT3G23270.1	ath	AT3G23270			regulator of chromosome condensation (RCC1) family protein		GO:0046872	metal ion binding	molecular_function
A01	20721400	20724599	island_969	3200	1.46106	50	BraA01g030750.3C	includeFeature	Bra023741	AT1G65660.1	sbi	SORBI_07g002300			hypothetical protein	K12819 pre-mRNA-processing factor SLU7
A01	20729800	20739999	island_970	10200	1.80621	50	BraA01g030770.3C	includeFeature	Bra023742	AT3G23250.1	ath	AT3G23250	MYB15	MYB15 (MYB DOMAIN PROTEIN 15)	DNA binding / transcription factor		GO:0003677	DNA binding	molecular_function
A01	20765200	20767799	island_971	2600	0.72782	42.5354
A01	20790400	20794799	island_972	4400	2.08718	50
A01	20795600	20799199	island_973	3600	1.77332	50
A01	20817400	20820199	island_974	2800	1.14369	50	BraA01g030830.3C	includeFeature	Bra023750	AT5G27830.3	ath	AT5G27830			hypothetical protein
A01	20817400	20820199	island_974	2800	1.14369	50	BraA01g030840.3C	includeFeature	Bra040538		pop	POPTR_585119			hypothetical protein
A01	20836800	20838599	island_975	1800	1.12409	50	BraA01g030850.3C	includeFeature			ath	AT4G29090			reverse transcriptase, putative / RNA-dependent DNA polymerase, putative
A01	20836800	20838599	island_975	1800	1.12409	50	BraA01g030860.3C	overlapStart
A01	20841400	20843599	island_976	2200	0.866762	50	BraA01g030870.3C	includeFeature		AT4G29090.1	ath	AT4G29090			reverse transcriptase, putative / RNA-dependent DNA polymerase, putative		GO:0003676	nucleic acid binding	molecular_function
A01	20901000	20902399	island_977	1400	0.589257	20.4405
A01	20903200	20910999	island_978	7800	2.12191	50	BraA01g030970.3C	includeFeature	Bra023755	AT3G23175.1	ath	AT3G23175			lesion inducing protein-related
A01	20903200	20910999	island_978	7800	2.12191	50	BraA01g030980.3C	includeFeature	Bra023756	AT3G23150.1	ath	AT3G23150	ETR2	ETR2 (ethylene response 2)	ethylene binding / glycogen synthase kinase 3/ protein histidine kinase/ receptor	K14509 ethylene receptor [EC:2.7.13.-]	GO:0000155; GO:0000160; GO:0004673; GO:0005515; GO:0005789; GO:0007165; GO:0010105; GO:0038199; GO:0050896; GO:0051740	phosphorelay sensor kinase activity; phosphorelay signal transduction system; protein histidine kinase activity; protein binding; endoplasmic reticulum membrane; signal transduction; negative regulation of ethylene-activated signaling pathway; ethylene receptor activity; response to stimulus; ethylene binding	molecular_function; biological_process; molecular_function; molecular_function; cellular_component; biological_process; biological_process; molecular_function; biological_process; molecular_function
A01	20923000	20923999	island_979	1000	0.147225	1.47465
A01	20929600	20931799	island_980	2200	1.93757	50
A01	20938600	20945599	island_981	7000	2.5884	50	BraA01g031010.3C	includeFeature	Bra023759	AT3G23130.1	ath	AT3G23130	SUP	SUP (SUPERMAN)	DNA binding / nucleic acid binding / transcription factor/ zinc ion binding		GO:0003676	nucleic acid binding	molecular_function
A01	20947200	20949399	island_982	2200	0.990134	50
A01	20951400	20952599	island_983	1200	0.914535	34.9346	BraA01g031020.3C	overlapStart			ath	AT3G12800	SDRB	SDRB (SHORT-CHAIN DEHYDROGENASE-REDUCTASE B)	binding / catalytic/ oxidoreductase	K13237 peroxisomal 2,4-dienoyl-CoA reductase [EC:1.3.1.34]
A01	20955600	20959399	island_984	3800	1.33073	50	BraA01g031040.3C	overlapEnd	Bra023760
A01	20955600	20959399	island_984	3800	1.33073	50	BraA01g031050.3C	includeFeature	Bra023761	AT3G23260.1	ath	AT3G23260			F-box family protein		GO:0005515	protein binding	molecular_function
A01	20961800	20964399	island_985	2600	1.33433	50
A01	20994000	20996599	island_986	2600	0.428456	16.2261
A01	21013400	21016399	island_987	3000	0.972469	50	BraA01g031090.3C	overlapEnd
A01	21030600	21036999	island_988	6400	0.906832	50	BraA01g031100.3C	includeFeature	Bra023771	AT3G23030.1	ath	AT3G23030	IAA2	IAA2 (INDOLE-3-ACETIC ACID INDUCIBLE 2)	transcription factor		GO:0005515; GO:0005634; GO:0006355	protein binding; nucleus; regulation of transcription, DNA-templated	molecular_function; cellular_component; biological_process
A01	21050400	21051599	island_989	1200	0.43744	9.34971	BraA01g031120.3C	overlapStart	Bra023772	AT1G50040.1	ath	AT1G50040			hypothetical protein
A01	21075600	21076399	island_990	800	1.36624	50
A01	21099400	21101199	island_991	1800	0.136035	1.50692
A01	21107800	21107999	island_992	200	0.523028	4.44037
A01	21113000	21113399	island_993	400	1.3664	30.1856
A01	21126200	21126599	island_994	400	0.502476	4.75543
A01	21157800	21158599	island_995	800	0.768578	18.3454	BraA01g031230.3C	overlapEnd
A01	21171800	21176599	island_996	4800	1.43713	50	BraA01g031260.3C	overlapStart	Bra023790	AT3G22910.1	ath	AT3G22910			calcium-transporting ATPase, plasma membrane-type, putative / Ca(2+)-ATPase, putative (ACA13)	K01537 Ca2+-transporting ATPase [EC:3.6.3.8]
A01	21181800	21183399	island_997	1600	2.43155	50	BraA01g031290.3C	inside	Bra023793	AT3G14950.1	ath	AT3G14950	TTL2	TTL2 (Tetratricopetide-repeat Thioredoxin-Like 2)	binding		GO:0005515	protein binding	molecular_function
A01	21185600	21191799	island_998	6200	2.5046	50	BraA01g031300.3C	includeFeature	Bra023794		ath	AT3G14950	TTL2	TTL2 (Tetratricopetide-repeat Thioredoxin-Like 2)	binding		GO:0005515	protein binding	molecular_function
A01	21185600	21191799	island_998	6200	2.5046	50	BraA01g031310.3C	includeFeature	Bra023794		ath	AT3G14950	TTL2	TTL2 (Tetratricopetide-repeat Thioredoxin-Like 2)	binding		GO:0005515	protein binding	molecular_function
A01	21185600	21191799	island_998	6200	2.5046	50	BraA01g031320.3C	includeFeature	Bra023795	AT3G14950.1	ath	AT3G14950	TTL2	TTL2 (Tetratricopetide-repeat Thioredoxin-Like 2)	binding
A01	21196800	21199399	island_999	2600	2.06896	50
A01	21203600	21205799	island_1000	2200	1.18871	50
A01	21212600	21213199	island_1001	600	1.03381	27.2048
A01	21215000	21216799	island_1002	1800	2.39793	50	BraA01g031350.3C	includeFeature	Bra023798	AT3G22840.1	ath	AT3G22840	ELIP1	ELIP1 (EARLY LIGHT-INDUCABLE PROTEIN)	chlorophyll binding
A01	21229400	21231999	island_1003	2600	2.19032	50	BraA01g031370.3C	includeFeature	Bra023799
A01	21233800	21235399	island_1004	1600	0.250315	3.68775
A01	21236800	21243399	island_1005	6600	1.96877	50	BraA01g031380.3C	includeFeature	Bra023800	AT3G22830.1	ath	AT3G22830	AT-HSFA6B		DNA binding / transcription factor		GO:0003700; GO:0005634; GO:0006355; GO:0043565	sequence-specific DNA binding transcription factor activity; nucleus; regulation of transcription, DNA-templated; sequence-specific DNA binding	molecular_function; cellular_component; biological_process; molecular_function
A01	21244400	21248999	island_1006	4600	0.717358	50
A01	21253200	21253599	island_1007	400	2.28638	50
A01	21260200	21260599	island_1008	400	0.284476	2.98728
A01	21261600	21263399	island_1009	1800	2.53637	50
A01	21267600	21274599	island_1010	7000	1.5209	50	BraA01g031390.3C	includeFeature	Bra023802	AT3G22820.1	ath	AT3G22820			allergen-related
A01	21290200	21290399	island_1011	200	1.68183	25.0645
A01	21292400	21292799	island_1012	400	0.296675	2.56277
A01	21299400	21304399	island_1013	5000	2.03741	50	BraA01g031410.3C	includeFeature	Bra023803	AT3G22810.1	ath	AT3G22810			phosphoinositide binding
A01	21308000	21308399	island_1014	400	0.168342	1.47277	BraA01g031420.3C	inside
A01	21332400	21333799	island_1015	1400	0.615373	18.9995	BraA01g031440.3C	overlapEnd	Bra023805	AT3G22800.1	ath	AT3G22800			leucine-rich repeat family protein / extensin family protein
A01	21355400	21360199	island_1016	4800	2.14185	50	BraA01g031470.3C	overlapEnd	Bra023808
A01	21384800	21388399	island_1017	3600	1.26123	50	BraA01g031490.3C	overlapStart		AT4G38180.1	vvi	100267259			hypothetical protein LOC100267259		GO:0006355; GO:0008270	regulation of transcription, DNA-templated; zinc ion binding	biological_process; molecular_function
A01	21394200	21394599	island_1018	400	0.445979	7.65712
A01	21411200	21413399	island_1019	2200	1.42643	50	BraA01g031520.3C	includeFeature	Bra023813	AT3G22640.1	ath	AT3G22640	PAP85	PAP85	nutrient reservoir		GO:0045735	nutrient reservoir activity	molecular_function
A01	21414600	21416399	island_1020	1800	0.455212	12.0029	BraA01g031530.3C	includeFeature	Bra023815	AT3G22630.1	ath	AT3G22630	PBD1	PBD1 (20S PROTEASOME BETA SUBUNIT D1)	peptidase/ threonine-type endopeptidase	K02734 20S proteasome subunit beta 4 [EC:3.4.25.1]
A01	21414600	21416399	island_1020	1800	0.455212	12.0029	BraA01g031540.3C	overlapEnd	Bra023816	AT3G22620.1	ath	AT3G22620			protease inhibitor/seed storage/lipid transfer protein (LTP) family protein
A01	21439000	21444599	island_1021	5600	2.25955	50	BraA01g031600.3C	includeFeature	Bra023823	AT3G22730.1	ath	AT3G22730			F-box family protein		GO:0005515	protein binding	molecular_function
A01	21460200	21462599	island_1022	2400	1.32047	50
A01	21468400	21469599	island_1023	1200	1.0231	50
A01	21475200	21476399	island_1024	1200	1.9949	50	BraA01g031650.3C	overlapEnd	Bra023828	AT3G22410.1	ath	AT3G22410			hypothetical protein
A01	21482000	21484799	island_1025	2800	0.507994	25.7294	BraA01g031660.3C	overlapEnd	Bra023829	AT3G22400.1	ath	AT3G22400	LOX5	LOX5	electron carrier/ iron ion binding / lipoxygenase/ metal ion binding / oxidoreductase, acting on single donors with incorporation of molecular oxygen, incorporation of two atoms of oxygen (EC:1.13.11.12)	K00454 lipoxygenase [EC:1.13.11.12]	GO:0005515; GO:0016491; GO:0016702; GO:0046872; GO:0055114	protein binding; oxidoreductase activity; oxidoreductase activity, acting on single donors with incorporation of molecular oxygen, incorporation of two atoms of oxygen; metal ion binding; oxidation-reduction process	molecular_function; molecular_function; molecular_function; molecular_function; biological_process
A01	21485600	21486799	island_1026	1200	1.40022	50	BraA01g031660.3C	overlapStart	Bra023829	AT3G22400.1	ath	AT3G22400	LOX5	LOX5	electron carrier/ iron ion binding / lipoxygenase/ metal ion binding / oxidoreductase, acting on single donors with incorporation of molecular oxygen, incorporation of two atoms of oxygen (EC:1.13.11.12)	K00454 lipoxygenase [EC:1.13.11.12]	GO:0005515; GO:0016491; GO:0016702; GO:0046872; GO:0055114	protein binding; oxidoreductase activity; oxidoreductase activity, acting on single donors with incorporation of molecular oxygen, incorporation of two atoms of oxygen; metal ion binding; oxidation-reduction process	molecular_function; molecular_function; molecular_function; molecular_function; biological_process
A01	21489600	21490399	island_1027	800	0.70396	12.9278
A01	21535600	21538599	island_1028	3000	0.976997	50
A01	21541200	21542199	island_1029	1000	0.627037	11.2472
A01	21567400	21570599	island_1030	3200	2.21915	50
A01	21581600	21589999	island_1031	8400	1.68944	50	BraA01g031750.3C	overlapStart	Bra023841	AT3G22250.1	ath	AT3G22250			UDP-glucoronosyl/UDP-glucosyl transferase family protein (EC:2.4.1.203)
A01	21593800	21600999	island_1032	7200	1.17869	50	BraA01g031760.3C	includeFeature	Bra023842
A01	21610400	21611199	island_1033	800	0.613865	12.0954	BraA01g031780.3C	overlapStart	Bra023844	AT4G23280.1	ath	AT4G23310			receptor-like protein kinase, putative
A01	21639000	21647199	island_1034	8200	0.428422	50	BraA01g031840.3C	includeFeature	Bra023849	AT3G22160.1	ath	AT3G22160			VQ motif-containing protein
A01	21648600	21649199	island_1035	600	1.28983	31.2443
A01	21650800	21656799	island_1036	6000	1.3065	50	BraA01g031850.3C	includeFeature	Bra023850	AT3G22142.1	ath	AT3G22142			structural constituent of cell wall
A01	21666000	21670199	island_1037	4200	1.69553	50	BraA01g031880.3C	includeFeature	Bra023852	AT3G22080.1	ath	AT3G22080			meprin and TRAF homology domain-containing protein / MATH domain-containing protein		GO:0005515	protein binding	molecular_function
A01	21697600	21699199	island_1038	1600	1.47672	50	BraA01g031920.3C	includeFeature	Bra023854	AT3G21910.1	ath	AT3G21910			receptor-like protein kinase-related
A01	21713000	21715799	island_1039	2800	1.50319	50	BraA01g031930.3C	includeFeature	Bra023855	AT3G21910.1	ath	AT3G21910			receptor-like protein kinase-related
A01	21718200	21718799	island_1040	600	0.772109	15.6371
A01	21720200	21722399	island_1041	2200	0.520434	22.5356
A01	21756200	21757199	island_1042	1000	0.698054	20.7817	BraA01g031950.3C	overlapEnd	Bra023857	AT3G21890.1	ath	AT3G21890			zinc finger (B-box type) family protein		GO:0005622; GO:0008270	intracellular; zinc ion binding	cellular_component; molecular_function
A01	21760800	21762399	island_1043	1600	2.24155	50
A01	21786600	21789999	island_1044	3400	0.855248	50	BraA01g031990.3C	overlapEnd	Bra023861	AT3G21790.1	ath	AT3G21790			UDP-glucoronosyl/UDP-glucosyl transferase family protein
A01	21792800	21798599	island_1045	5800	0.467743	50	BraA01g032000.3C	includeFeature	Bra023862	AT3G21770.1	ath	AT3G21770			peroxidase 30 (PER30) (P30) (PRXR9)	K00430 peroxidase [EC:1.11.1.7]	GO:0004601; GO:0006979; GO:0020037; GO:0055114	peroxidase activity; response to oxidative stress; heme binding; oxidation-reduction process	molecular_function; biological_process; molecular_function; biological_process
A01	21807600	21809199	island_1046	1600	1.27707	50	BraA01g032010.3C	overlapStart	Bra023863	AT3G21760.1	ath	AT3G21760			UDP-glucoronosyl/UDP-glucosyl transferase family protein (EC:2.4.1.91)
A01	21810200	21815799	island_1047	5600	1.78605	50	BraA01g032020.3C	includeFeature	Bra023864	AT3G21710.2	ath	AT3G21710			hypothetical protein
A01	21816800	21821199	island_1048	4400	0.443466	25.823	BraA01g032030.3C	overlapStart	Bra023865	AT3G21700.3	ath	AT3G21700	SGP2	SGP2	GTP binding		GO:0003924; GO:0005525; GO:0005816; GO:0007049	GTPase activity; GTP binding; spindle pole body; cell cycle	molecular_function; molecular_function; cellular_component; biological_process
A01	21831800	21834999	island_1049	3200	2.62555	50
A01	21837000	21838199	island_1050	1200	0.577304	13.9104	BraA01g032040.3C	overlapEnd	Bra023866	AT3G21690.1	ath	AT3G21690			MATE efflux family protein
A01	21839600	21840399	island_1051	800	2.12871	50	BraA01g032040.3C	overlapStart	Bra023866	AT3G21690.1	ath	AT3G21690			MATE efflux family protein
A01	21843200	21844999	island_1052	1800	0.527334	20.4839	BraA01g032050.3C	includeFeature	Bra023866	AT3G21690.1	ath	AT3G21690			MATE efflux family protein
A01	21852600	21853999	island_1053	1400	1.12506	50	BraA01g032060.3C	inside	Bra023867	AT3G21690.1	ath	AT3G21690			MATE efflux family protein
A01	21865400	21865999	island_1054	600	1.39235	50
A01	21870400	21870999	island_1055	600	1.90811	50	BraA01g032070.3C	overlapStart	Bra041156	AT3G21680.1	ath	AT3G21680			hypothetical protein
A01	21871800	21872399	island_1056	600	1.58394	50	BraA01g032080.3C	includeFeature	Bra041156	AT3G21680.1	ath	AT3G21680			hypothetical protein
A01	21903000	21903599	island_1057	600	1.04309	23.714	BraA01g032110.3C	overlapStart		AT1G04700.1	ath	AT1G04700			protein kinase family protein		GO:0005515	protein binding	molecular_function
A01	21915800	21916599	island_1058	800	1.40842	50	BraA01g032120.3C	includeFeature	Bra023871	AT3G21570.1	ath	AT3G21570			hypothetical protein
A01	21921800	21922999	island_1059	1200	0.852309	36.9202	BraA01g032130.3C	inside	Bra023872	AT3G21560.1	ath	AT3G21560	UGT84A2		UDP-glycosyltransferase/ sinapate 1-glucosyltransferase (EC:2.4.1.120)	K13068 sinapate 1-glucosyltransferase [EC:2.4.1.120]
A01	21940400	21941199	island_1060	800	0.460062	6.89213
A01	21959000	21962999	island_1061	4000	1.83701	50	BraA01g032150.3C	includeFeature	Bra023874	AT3G21550.1	ath	AT3G21550			hypothetical protein
A01	21959000	21962999	island_1061	4000	1.83701	50	BraA01g032160.3C	includeFeature	Bra023875	AT3G21520.1	ath	AT3G21520			hypothetical protein
A01	21979400	21990399	island_1062	11000	1.96049	50	BraA01g032180.3C	includeFeature	Bra023877		pop	POPTR_240218			hypothetical protein		GO:0005777; GO:0010468	peroxisome; regulation of gene expression	cellular_component; biological_process
A01	21979400	21990399	island_1062	11000	1.96049	50	BraA01g032190.3C	overlapStart	Bra023881		pop	POPTR_240211			hypothetical protein		GO:0005777; GO:0010468	peroxisome; regulation of gene expression	cellular_component; biological_process
A01	22002200	22003199	island_1063	1000	2.21377	50	BraA01g032210.3C	inside	Bra023882		pop	POPTR_240211			hypothetical protein		GO:0005777; GO:0010468	peroxisome; regulation of gene expression	cellular_component; biological_process
A01	22016000	22016799	island_1064	800	0.776566	15.4189	BraA01g032220.3C	overlapEnd	Bra023881		ath	AT3G56730			hypothetical protein		GO:0005777; GO:0010468	peroxisome; regulation of gene expression	cellular_component; biological_process
A01	22016000	22016799	island_1064	800	0.776566	15.4189	BraA01g032230.3C	overlapStart	Bra023882		ath	AT3G62200			hypothetical protein
A01	22035200	22036599	island_1065	1400	1.50775	50	BraA01g032270.3C	includeFeature	Bra023883	AT3G21460.1	ath	AT3G21460			electron carrier/ protein disulfide oxidoreductase		GO:0009055; GO:0015035; GO:0045454	electron carrier activity; protein disulfide oxidoreductase activity; cell redox homeostasis	molecular_function; molecular_function; biological_process
A01	22042000	22043999	island_1066	2000	1.51229	50	BraA01g032280.3C	includeFeature	Bra023884	AT3G21420.1	ath	AT3G21420			oxidoreductase, 2OG-Fe(II) oxygenase family protein (EC:1.14.11.9)		GO:0016491; GO:0055114	oxidoreductase activity; oxidation-reduction process	molecular_function; biological_process
A01	22066000	22067199	island_1067	1200	0.702931	20.1946
A01	22070200	22070799	island_1068	600	1.36813	43.2737	BraA01g032320.3C	overlapEnd		AT3G24255.1	sbi	SORBI_08g018960			hypothetical protein
A01	22081400	22087199	island_1069	5800	2.52574	50	BraA01g032330.3C	overlapStart		AT3G21380.1	ath	AT3G21380			hypothetical protein
A01	22081400	22087199	island_1069	5800	2.52574	50	BraA01g032340.3C	includeFeature	Bra023886	AT1G52400.2	ath	AT1G52400	BGLU18	BGLU18 (BETA GLUCOSIDASE 18)	catalytic/ cation binding / hydrolase, hydrolyzing O-glycosyl compounds		GO:0004553; GO:0005975	hydrolase activity, hydrolyzing O-glycosyl compounds; carbohydrate metabolic process	molecular_function; biological_process
A01	22092400	22093599	island_1070	1200	0.358983	6.70894
A01	22104800	22105999	island_1071	1200	0.47525	10.2456
A01	22122200	22122799	island_1072	600	0.372086	3.7973
A01	22127200	22129199	island_1073	2000	0.399239	10.906
A01	22137800	22138799	island_1074	1000	0.831564	25.8754
A01	22139600	22139999	island_1075	400	1.74319	37.822
A01	22143600	22144399	island_1076	800	0.812984	18.1396
A01	22145200	22145799	island_1077	600	0.961682	18.5084
A01	22146600	22147399	island_1078	800	0.888421	23.6727
A01	22178000	22179199	island_1079	1200	2.40311	50	BraA01g032420.3C	includeFeature	Bra023894	AT3G21220.1	ath	AT3G21220	ATMKK5	ATMKK5 (ARABIDOPSIS THALIANA MITOGEN-ACTIVATED PROTEIN KINASE KINASE 5)	MAP kinase kinase/ kinase (EC:2.7.12.2)	K13413 mitogen-activated protein kinase kinase 4/5, plant [EC:2.7.12.2]	GO:0004672; GO:0005524; GO:0006468	protein kinase activity; ATP binding; protein phosphorylation	molecular_function; molecular_function; biological_process
A01	22224600	22226599	island_1080	2000	1.41244	50
A01	22252800	22255599	island_1081	2800	2.32556	50	BraA01g032590.3C	includeFeature		AT3G20980.1	ath	AT3G21000			hypothetical protein
A01	22256400	22261799	island_1082	5400	0.737298	50	BraA01g032600.3C	overlapEnd	Bra023910	AT4G34870.1	pop	POPTR_816014			hypothetical protein		GO:0000413; GO:0003755; GO:0006457	protein peptidyl-prolyl isomerization; peptidyl-prolyl cis-trans isomerase activity; protein folding	biological_process; molecular_function; biological_process
A01	22263400	22275599	island_1083	12200	1.9644	50	BraA01g032610.3C	includeFeature		AT3G21000.1	ath	AT3G21000			hypothetical protein
A01	22263400	22275599	island_1083	12200	1.9644	50	BraA01g032620.3C	includeFeature	Bra023911	AT2G16600.1	pop	POPTR_821113			hypothetical protein		GO:0000413; GO:0003755; GO:0006457	protein peptidyl-prolyl isomerization; peptidyl-prolyl cis-trans isomerase activity; protein folding	biological_process; molecular_function; biological_process
A01	22263400	22275599	island_1083	12200	1.9644	50	BraA01g032630.3C	overlapEnd			ath	AT3G21000			hypothetical protein
A01	22283400	22285599	island_1084	2200	1.26352	50	BraA01g032660.3C	includeFeature	Bra023914	AT3G20898.1	ath	AT3G20898			hypothetical protein
A01	22290000	22291799	island_1085	1800	1.53539	50
A01	22300200	22303599	island_1086	3400	1.76079	50
A01	22307600	22308999	island_1087	1400	0.964128	50
A01	22321000	22339199	island_1088	18200	2.33327	50	BraA01g032720.3C	includeFeature	Bra023918	AT3G20880.1	ath	AT3G20880			zinc finger (C2H2 type) protein (WIP4)		GO:0003676	nucleic acid binding	molecular_function
A01	22321000	22339199	island_1088	18200	2.33327	50	BraA01g032730.3C	includeFeature	Bra023919		ath	AT3G20865	AGP40	AGP40 (arabinogalactan-protein 40)
A01	22321000	22339199	island_1088	18200	2.33327	50	BraA01g032740.3C	includeFeature	Bra023920	AT3G20860.1	ath	AT3G20860	ATNEK5	ATNEK5 (NIMA-RELATED KINASE5)	ATP binding / kinase/ protein kinase/ protein serine/threonine kinase/ protein tyrosine kinase	K08857 NIMA (never in mitosis gene a)-related kinase [EC:2.7.11.1]	GO:0004672; GO:0005524; GO:0006468	protein kinase activity; ATP binding; protein phosphorylation	molecular_function; molecular_function; biological_process
A01	22321000	22339199	island_1088	18200	2.33327	50	BraA01g032750.3C	includeFeature	Bra023921	AT3G20840.1	ath	AT3G20840	PLT1	PLT1 (PLETHORA 1)	transcription factor		GO:0003677; GO:0003700; GO:0006355; GO:0007275	DNA binding; sequence-specific DNA binding transcription factor activity; regulation of transcription, DNA-templated; multicellular organismal development	molecular_function; molecular_function; biological_process; biological_process
A01	22346000	22349399	island_1089	3400	1.35407	50
A01	22354200	22356599	island_1090	2400	0.181198	3.95705	BraA01g032760.3C	includeFeature	Bra023922
A01	22369200	22369399	island_1091	200	2.90267	50
A01	22432200	22433399	island_1092	1200	0.862433	39.5666	BraA01g032900.3C	overlapEnd	Bra023932	AT3G20750.1	ath	AT3G20750			zinc finger (GATA type) family protein		GO:0006355; GO:0008270	regulation of transcription, DNA-templated; zinc ion binding	biological_process; molecular_function
A01	22484200	22496799	island_1093	12600	1.6791	50	BraA01g032980.3C	includeFeature	Bra023939	AT3G20640.1	ath	AT3G20640			ethylene-responsive protein -related		GO:0046983	protein dimerization activity	molecular_function
A01	22503200	22507599	island_1094	4400	0.977684	50
A01	22513200	22521799	island_1095	8600	1.91775	50	BraA01g033000.3C	includeFeature	Bra023941	AT3G20580.1	ath	AT3G20580	COBL10	COBL10 (COBRA-LIKE PROTEIN 10 PRECURSOR)			GO:0010215; GO:0016049; GO:0031225	cellulose microfibril organization; cell growth; anchored component of membrane	biological_process; biological_process; cellular_component
A01	22513200	22521799	island_1095	8600	1.91775	50	BraA01g033010.3C	includeFeature	Bra023942	AT3G20570.1	ath	AT3G20570			plastocyanin-like domain-containing protein		GO:0009055	electron carrier activity	molecular_function
A01	22513200	22521799	island_1095	8600	1.91775	50	BraA01g033020.3C	includeFeature	Bra023943	AT3G20557.1	ath	AT3G20557			hypothetical protein
A01	22523400	22525799	island_1096	2400	0.595554	37.0406
A01	22556400	22562399	island_1097	6000	1.92327	50	BraA01g033050.3C	includeFeature	Bra040906	AT3G20390.1	ath	AT3G20390			endoribonuclease L-PSP family protein
A01	22556400	22562399	island_1097	6000	1.92327	50	BraA01g033060.3C	includeFeature	Bra040905	AT3G20390.1	vvi	100265829			hypothetical protein LOC100265829
A01	22564800	22567199	island_1098	2400	0.490379	18.8617	BraA01g033080.3C	overlapEnd	Bra040903	AT3G20370.1	ath	AT3G20370			meprin and TRAF homology domain-containing protein / MATH domain-containing protein		GO:0005515	protein binding	molecular_function
A01	22588400	22590799	island_1099	2400	0.911741	50	BraA01g033120.3C	includeFeature	Bra038260	AT3G20300.1	ath	AT3G20300			hypothetical protein
A01	22715400	22717599	island_1100	2200	1.86756	50	BraA01g033180.3C	overlapStart	Bra038255	AT3G20190.1	ath	AT3G20190			leucine-rich repeat transmembrane protein kinase, putative		GO:0004672; GO:0005515; GO:0005524; GO:0006468	protein kinase activity; protein binding; ATP binding; protein phosphorylation	molecular_function; molecular_function; molecular_function; biological_process
A01	22731200	22735199	island_1101	4000	1.34524	50	BraA01g033210.3C	inside	Bra038252	AT3G20050.1	ath	AT3G20050	ATTCP-1		ATP binding / protein binding / unfolded protein binding		GO:0005524	ATP binding	molecular_function
A01	22780200	22781199	island_1102	1000	0.156773	1.42667	BraA01g033290.3C	overlapStart	Bra038245	AT3G19940.1	ath	AT3G19940			sugar transporter, putative		GO:0005215; GO:0016020; GO:0016021; GO:0022857; GO:0022891; GO:0055085	transporter activity; membrane; integral component of membrane; transmembrane transporter activity; substrate-specific transmembrane transporter activity; transmembrane transport	molecular_function; cellular_component; cellular_component; molecular_function; molecular_function; biological_process
A01	22843200	22845999	island_1103	2800	0.0817669	1.30258
A01	22937800	22940199	island_1104	2400	0.198721	3.37337	BraA01g033540.3C	includeFeature	Bra038224	AT3G19660.1	ath	AT3G19660			hypothetical protein
A01	22952800	22955999	island_1105	3200	1.97199	50	BraA01g033580.3C	overlapStart	Bra038223	AT3G19640.1	ath	AT3G19640			magnesium transporter CorA-like family protein (MRS2-3)
A01	22987200	22993599	island_1106	6400	0.878088	50	BraA01g033650.3C	includeFeature	Bra038216	AT3G19550.1	ath	AT3G19550			hypothetical protein
A01	22997200	22999199	island_1107	2000	0.665632	33.9356	BraA01g033660.3C	includeFeature	Bra038215	AT3G19550.1	ath	AT3G19550			hypothetical protein
A01	23030400	23033199	island_1108	2800	1.61702	50
A01	23041400	23052999	island_1109	11600	1.5503	50	BraA01g033720.3C	includeFeature	Bra022423	AT3G19430.1	ath	AT3G19430			late embryogenesis abundant protein-related / LEA protein-related
A01	23076400	23077999	island_1110	1600	1.69622	50
A01	23079200	23079599	island_1111	400	2.26514	50	BraA01g033770.3C	overlapStart	Bra038207	AT3G19400.1	ath	AT3G19400			cysteine proteinase, putative		GO:0006508; GO:0008234	proteolysis; cysteine-type peptidase activity	biological_process; molecular_function
A01	23085800	23087799	island_1112	2000	0.547827	21.909	BraA01g033780.3C	overlapEnd	Bra038206	AT3G19390.1	ath	AT3G19390			cysteine proteinase, putative / thiol protease, putative		GO:0006508; GO:0008234	proteolysis; cysteine-type peptidase activity	biological_process; molecular_function
A01	23088800	23089999	island_1113	1200	0.772109	25.3537
A01	23156400	23158599	island_1114	2200	1.05492	50
A01	23187000	23190199	island_1115	3200	1.77392	50	BraA01g033870.3C	includeFeature	Bra037537	AT3G19160.1	ath	AT3G19160	ATIPT8	ATIPT8 (ATP/ADP ISOPENTENYLTRANSFERASES)	adenylate dimethylallyltransferase (EC:2.5.1.27)	K10760 adenylate isopentenyltransferase (cytokinin synthase)
A01	23187000	23190199	island_1115	3200	1.77392	50	BraA01g033880.3C	overlapStart	Bra037538	AT3G19130.1	ath	AT3G19130		ATRBP47B (RNA-binding protein 47B)	RNA binding		GO:0003676	nucleic acid binding	molecular_function
A01	23199200	23200399	island_1116	1200	0.453329	7.31882
A01	23216800	23219999	island_1117	3200	0.617675	50	BraA01g033910.3C	includeFeature
A01	23223800	23224799	island_1118	1000	1.1587	50
A01	23234200	23234799	island_1119	600	1.46702	44.3763
A01	23250400	23254599	island_1120	4200	0.854335	50	BraA01g033950.3C	includeFeature	Bra037543	AT3G19020.1	ath	AT3G19020			leucine-rich repeat family protein / extensin family protein
A01	23260400	23265599	island_1121	5200	1.26791	50	BraA01g033960.3C	includeFeature	Bra027704		ath	AT1G64510			ribosomal protein S6 family protein
A01	23287000	23289799	island_1122	2800	0.661204	42.0235
A01	23341600	23341799	island_1123	200	0.973061	11.9457
A01	23353600	23359799	island_1124	6200	1.79243	50
A01	23376400	23377799	island_1125	1400	0.854521	35.5697
A01	23379200	23380799	island_1126	1600	0.369677	6.54301	BraA01g034090.3C	overlapStart	Bra037555	AT3G18830.1	ath	AT3G18830	ATPLT5	ATPLT5 (POLYOL TRANSPORTER 5)	D-ribose transmembrane transporter/ D-xylose transmembrane transporter/ carbohydrate transmembrane transporter/ galactose transmembrane transporter/ glucose transmembrane transporter/ glycerol transmembrane transporter/ mannitol transmembrane transporter/ monosaccharide transmembrane transporter/ myo-inositol transmembrane transporter/ sorbitol transmembrane transporter/ sugar:hydrogen symporter		GO:0005215; GO:0016020; GO:0016021; GO:0022857; GO:0022891; GO:0055085	transporter activity; membrane; integral component of membrane; transmembrane transporter activity; substrate-specific transmembrane transporter activity; transmembrane transport	molecular_function; cellular_component; cellular_component; molecular_function; molecular_function; biological_process
A01	23389200	23394599	island_1127	5400	1.66694	50
A01	23397200	23398799	island_1128	1600	0.532023	18.2513
A01	23408000	23409199	island_1129	1200	0.797918	32.0127
A01	23416600	23418399	island_1130	1800	1.38087	50	BraA01g034130.3C	overlapStart	Bra037558	AT3G18810.1	ath	AT3G18810			protein kinase family protein		GO:0004672; GO:0005524; GO:0006468	protein kinase activity; ATP binding; protein phosphorylation	molecular_function; molecular_function; biological_process
A01	23436800	23438799	island_1131	2000	0.407064	13.7469	BraA01g034170.3C	includeFeature	Bra037562	AT3G18773.1	ath	AT3G18773			zinc finger (C3HC4-type RING finger) family protein
A01	23463600	23464399	island_1132	800	1.28296	50
A01	23465800	23467599	island_1133	1800	1.44561	50	BraA01g034220.3C	includeFeature	Bra037567		ath	AT3G18715	IDL4	IDL4 (INFLORESCENCE DEFICIENT IN ABSCISSION (IDA)-LIKE 4)
A01	23470200	23472999	island_1134	2800	1.2053	50
A01	23490000	23492399	island_1135	2400	1.01873	50	BraA01g034260.3C	overlapStart	Bra037570	AT3G18660.2	ath	AT3G18660	PGSIP1	PGSIP1 (PLANT GLYCOGENIN-LIKE STARCH INITIATION PROTEIN 1)	transferase, transferring glycosyl groups		GO:0005794; GO:0009834; GO:0015020; GO:0016757; GO:0045492	Golgi apparatus; secondary cell wall biogenesis; glucuronosyltransferase activity; transferase activity, transferring glycosyl groups; xylan biosynthetic process	cellular_component; biological_process; molecular_function; molecular_function; biological_process
A01	23494800	23496799	island_1136	2000	0.190841	2.47132	BraA01g034260.3C	overlapEnd	Bra037570	AT3G18660.2	ath	AT3G18660	PGSIP1	PGSIP1 (PLANT GLYCOGENIN-LIKE STARCH INITIATION PROTEIN 1)	transferase, transferring glycosyl groups		GO:0005794; GO:0009834; GO:0015020; GO:0016757; GO:0045492	Golgi apparatus; secondary cell wall biogenesis; glucuronosyltransferase activity; transferase activity, transferring glycosyl groups; xylan biosynthetic process	cellular_component; biological_process; molecular_function; molecular_function; biological_process
A01	23494800	23496799	island_1136	2000	0.190841	2.47132	BraA01g034270.3C	overlapStart	Bra037571	AT3G18650.1	ath	AT3G18650	agl103	agl103 (AGAMOUS-LIKE 103)	transcription factor
A01	23501200	23501999	island_1137	800	1.19788	50
A01	23532200	23532799	island_1138	600	1.05467	28.9885	BraA01g034330.3C	overlapStart	Bra037578	AT3G18560.1	ath	AT3G18560			hypothetical protein
A01	23543400	23552399	island_1139	9000	2.46651	50	BraA01g034360.3C	includeFeature	Bra037579	AT3G18550.1	ath	AT3G18550	BRC1	BRC1 (BRANCHED 1)	transcription factor
A01	23553800	23554599	island_1140	800	1.85602	50
A01	23556200	23556599	island_1141	400	2.08491	50
A01	23565600	23568599	island_1142	3000	1.08526	50	BraA01g034370.3C	overlapStart		AT3G18520.2	ath	AT3G18520	HDA15	HDA15	histone deacetylase
A01	23569800	23573399	island_1143	3600	0.695324	50
A01	23611800	23616199	island_1144	4400	1.71778	50	BraA01g034440.3C	includeFeature	Bra037585	AT3G18400.1	ath	AT3G18400		anac058 (Arabidopsis NAC domain containing protein 58)	transcription factor		GO:0003677; GO:0006355	DNA binding; regulation of transcription, DNA-templated	molecular_function; biological_process
A01	23611800	23616199	island_1144	4400	1.71778	50	BraA01g034450.3C	overlapEnd	Bra037586	AT3G18390.1	ath	AT3G18390		EMB1865 (embryo defective 1865)	RNA binding		GO:0003723	RNA binding	molecular_function
A01	23653800	23656999	island_1145	3200	1.76531	50	BraA01g034540.3C	includeFeature	Bra037594	AT3G18260.1	ath	AT3G18260			reticulon family protein (RTNLB9)
A01	23657800	23662599	island_1146	4800	1.5998	50	BraA01g034550.3C	includeFeature	Bra037595		ath	AT3G18250			hypothetical protein
A01	23657800	23662599	island_1146	4800	1.5998	50	BraA01g034560.3C	includeFeature	Bra037596	AT3G18230.1	ath	AT3G18230			octicosapeptide/Phox/Bem1p (PB1) domain-containing protein		GO:0005515	protein binding	molecular_function
A01	23677800	23679799	island_1147	2000	0.979049	50
A01	23733800	23736199	island_1148	2400	1.3164	50	BraA01g034660.3C	includeFeature	Bra021295	AT3G45680.1	ath	AT3G45680			proton-dependent oligopeptide transport (POT) family protein
A01	23781600	23787399	island_1149	5800	0.89607	50	BraA01g034760.3C	includeFeature	Bra021286	AT3G17950.1	ath	AT3G17950			hypothetical protein
A01	23790600	23792599	island_1150	2000	1.40451	50	BraA01g034770.3C	includeFeature	Bra021285	AT3G17940.1	ath	AT3G17940			aldose 1-epimerase family protein (EC:5.1.3.3)	K01785 aldose 1-epimerase [EC:5.1.3.3]	GO:0003824; GO:0005975; GO:0016853; GO:0030246	catalytic activity; carbohydrate metabolic process; isomerase activity; carbohydrate binding	molecular_function; biological_process; molecular_function; molecular_function
A01	23805800	23806599	island_1151	800	0.534542	7.84821
A01	23807400	23809999	island_1152	2600	1.08167	50	BraA01g034810.3C	overlapStart	Bra021281	AT3G17860.1	ath	AT3G17860	JAZ3	JAZ3 (JASMONATE-ZIM-DOMAIN PROTEIN 3)		K13464 jasmonate ZIM domain-containing protein
A01	23813400	23816399	island_1153	3000	2.54603	50
A01	23817400	23820399	island_1154	3000	2.74652	50
A01	23822800	23823999	island_1155	1200	1.76232	50
A01	23838200	23844399	island_1156	6200	1.63466	50	BraA01g034820.3C	includeFeature	Bra021279	AT3G02850.1	rcu	RCOM_0287640			Potassium channel SKOR, putative (EC:3.1.1.5)
A01	23893800	23895999	island_1157	2200	0.738146	40.0445	BraA01g034890.3C	includeFeature	Bra021272	AT3G17760.2	ath	AT3G17760	GAD5	GAD5 (glutamate decarboxylase 5)	calmodulin binding	K01580 glutamate decarboxylase [EC:4.1.1.15]	GO:0003824; GO:0016831; GO:0019752; GO:0030170	catalytic activity; carboxy-lyase activity; carboxylic acid metabolic process; pyridoxal phosphate binding	molecular_function; molecular_function; biological_process; molecular_function
A01	23932000	23933999	island_1158	2000	1.91144	50	BraA01g034950.3C	includeFeature	Bra021268	AT3G17710.1	ath	AT3G17710			F-box family protein		GO:0005515	protein binding	molecular_function
A01	23940200	23941399	island_1159	1200	1.62729	50
A01	23975600	23976799	island_1160	1200	2.55644	50
A01	23982400	23984199	island_1161	1800	2.0353	50
A01	23997200	24001599	island_1162	4400	0.559402	44.3763	BraA01g035020.3C	includeFeature	Bra021261	AT2G17310.1	ath	AT2G17310	SON1	SON1 (SUPPRESSOR OF NIM1-1 1)			GO:0005515	protein binding	molecular_function
A01	23997200	24001599	island_1162	4400	0.559402	44.3763	BraA01g035030.3C	overlapEnd	Bra021260	AT3G17630.1	ath	AT3G17630		ATCHX19 (CATION/H+ EXCHANGER 19)	monovalent cation:proton antiporter/ sodium:hydrogen antiporter		GO:0005515; GO:0006812; GO:0015299; GO:0016021; GO:0055085	protein binding; cation transport; solute:proton antiporter activity; integral component of membrane; transmembrane transport	molecular_function; biological_process; molecular_function; cellular_component; biological_process
A01	24027400	24029999	island_1163	2600	1.53605	50	BraA01g035090.3C	includeFeature	Bra021256	AT3G17580.1	ath	AT3G17580			hypothetical protein
A01	24042800	24043999	island_1164	1200	2.15249	50	BraA01g035100.3C	overlapEnd	Bra021255	AT3G17570.1	ath	AT3G17570			F-box family protein
A01	24044800	24046999	island_1165	2200	0.87154	50
A01	24050000	24050999	island_1166	1000	1.4495	50
A01	24123800	24124599	island_1167	800	0.617921	11.2137
A01	24129600	24130799	island_1168	1200	0.146945	1.3993
A01	24171600	24178199	island_1169	6600	1.06349	50	BraA01g035310.3C	overlapEnd	Bra021239	AT4G39830.1	ath	AT4G39830			L-ascorbate oxidase, putative (EC:1.10.3.3)		GO:0005507; GO:0016491; GO:0055114	copper ion binding; oxidoreductase activity; oxidation-reduction process	molecular_function; molecular_function; biological_process
A01	24171600	24178199	island_1169	6600	1.06349	50	BraA01g035320.3C	includeFeature	Bra033635	AT5G54330.1	ath	AT5G54330			hypothetical protein
A01	24171600	24178199	island_1169	6600	1.06349	50	BraA01g035330.3C	includeFeature	Bra033635	AT4G13680.1	ath	AT4G13680			hypothetical protein
A01	24184400	24187599	island_1170	3200	0.871274	50	BraA01g035340.3C	includeFeature	Bra021238	AT3G17300.1	vvi	100258064			hypothetical protein LOC100258064
A01	24191800	24194199	island_1171	2400	2.66092	50
A01	24196800	24199999	island_1172	3200	0.994138	50
A01	24202800	24207999	island_1173	5200	1.54142	50	BraA01g035360.3C	includeFeature	Bra021235	AT3G17220.1	ath	AT3G17220	PMEI2	PMEI2	pectinesterase inhibitor		GO:0004857; GO:0043086; GO:0046910	enzyme inhibitor activity; negative regulation of catalytic activity; pectinesterase inhibitor activity	molecular_function; biological_process; molecular_function
A01	24202800	24207999	island_1173	5200	1.54142	50	BraA01g035370.3C	overlapEnd	Bra021234	AT3G17210.1	ath	AT3G17210	HS1	HS1 (HEAT STABLE PROTEIN 1)
A01	24211000	24212799	island_1174	1800	1.0162	50
A01	24216600	24216999	island_1175	400	1.88438	50
A01	24221200	24222599	island_1176	1400	1.53085	50	BraA01g035380.3C	includeFeature	Bra021233	AT3G17220.1	ath	AT3G17220	PMEI2	PMEI2	pectinesterase inhibitor		GO:0004857; GO:0043086; GO:0046910	enzyme inhibitor activity; negative regulation of catalytic activity; pectinesterase inhibitor activity	molecular_function; biological_process; molecular_function
A01	24233200	24234199	island_1177	1000	1.40564	50
A01	24237200	24239599	island_1178	2400	1.00779	50
A01	24242400	24247799	island_1179	5400	1.26917	50	BraA01g035410.3C	includeFeature	Bra021230	AT3G17180.1	ath	AT3G17180	scpl33	scpl33 (serine carboxypeptidase-like 33)	serine-type carboxypeptidase	K13289 cathepsin A (carboxypeptidase C) [EC:3.4.16.5]	GO:0004185; GO:0006508	serine-type carboxypeptidase activity; proteolysis	molecular_function; biological_process
A01	24256800	24258799	island_1180	2000	0.547088	20.2149	BraA01g035440.3C	overlapStart	Bra021227	AT3G17152.1	ath	AT3G17152			enzyme inhibitor/ pectinesterase		GO:0004857	enzyme inhibitor activity	molecular_function
A01	24259600	24262199	island_1181	2600	0.109615	1.61124
A01	24266200	24270399	island_1182	4200	1.69794	50	BraA01g035450.3C	includeFeature	Bra021226	AT3G17140.1	ath	AT3G17140			invertase inhibitor-related		GO:0004857; GO:0043086	enzyme inhibitor activity; negative regulation of catalytic activity	molecular_function; biological_process
A01	24266200	24270399	island_1182	4200	1.69794	50	BraA01g035460.3C	includeFeature	Bra021225	AT3G17130.1	ath	AT3G17130			invertase/pectin methylesterase inhibitor family protein		GO:0004857; GO:0043086	enzyme inhibitor activity; negative regulation of catalytic activity	molecular_function; biological_process
A01	24276800	24277399	island_1183	600	0.186877	1.67453
A01	24284000	24288999	island_1184	5000	1.14363	50	BraA01g035490.3C	includeFeature
A01	24296800	24303399	island_1185	6600	2.144	50	BraA01g035500.3C	includeFeature	Bra021222	AT3G16660.1	ath	AT3G16660			hypothetical protein
A01	24304600	24309399	island_1186	4800	0.667591	50
A01	24316600	24319999	island_1187	3400	1.96724	50	BraA01g035530.3C	includeFeature	Bra021220	AT3G16660.1	ath	AT3G16660			hypothetical protein
A01	24331200	24333599	island_1188	2400	0.727274	41.3008
A01	24338800	24340599	island_1189	1800	0.713952	32.5721
A01	24343800	24348599	island_1190	4800	1.37689	50
A01	24350800	24353999	island_1191	3200	2.58228	50	BraA01g035560.3C	includeFeature	Bra021216
A01	24364800	24367799	island_1192	3000	2.09939	50
A01	24373000	24377199	island_1193	4200	2.08055	50	BraA01g035600.3C	includeFeature		AT3G16970.1	ath	AT3G16970			self-incompatibility protein-related
A01	24373000	24377199	island_1193	4200	2.08055	50	BraA01g035610.3C	includeFeature	Bra021211	AT3G16900.1	ath	AT3G16900			hypothetical protein
A01	24408000	24408599	island_1194	600	1.59514	50
A01	24415400	24416399	island_1195	1000	0.726657	17.5375
A01	24418200	24419599	island_1196	1400	0.690909	26.0381	BraA01g035690.3C	overlapStart	Bra021202	AT3G16800.1	ath	AT3G16800			protein phosphatase 2C, putative / PP2C, putative
A01	24421800	24423999	island_1197	2200	1.30802	50
A01	24437600	24440599	island_1198	3000	0.47193	24.4844	BraA01g035720.3C	overlapStart		AT3G16780.1	ath	AT3G16780			60S ribosomal protein L19 (RPL19B)	K02885 large subunit ribosomal protein L19e
A01	24457600	24458799	island_1199	1200	0.405051	7.65309
A01	24469800	24470799	island_1200	1000	2.26654	50	BraA01g035790.3C	includeFeature	Bra021195	AT3G16720.1	ath	AT3G16720	ATL2	ATL2	protein binding / zinc ion binding
A01	24472000	24473199	island_1201	1200	1.92444	50	BraA01g035800.3C	overlapStart	Bra021194	AT3G16710.1	ath	AT3G16710			hypothetical protein
A01	24472000	24473199	island_1201	1200	1.92444	50	BraA01g035810.3C	includeFeature	Bra021193	AT3G16720.1	ath	AT3G16720	ATL2	ATL2	protein binding / zinc ion binding
A01	24475000	24475199	island_1202	200	1.42557	19.6488
A01	24483000	24490799	island_1203	7800	1.83733	50	BraA01g035840.3C	overlapEnd	Bra021190	AT3G16690.1	ath	AT3G16690			nodulin MtN3 family protein
A01	24483000	24490799	island_1203	7800	1.83733	50	BraA01g035850.3C	includeFeature	Bra021189	AT3G16660.1	ath	AT3G16660			hypothetical protein
A01	24483000	24490799	island_1203	7800	1.83733	50	BraA01g035860.3C	overlapEnd	Bra021188	AT3G16650.1	ath	AT3G16650			PP1/PP2A phosphatases pleiotropic regulator 2 (PRL2)		GO:0005515	protein binding	molecular_function
A01	24564800	24567799	island_1204	3000	0.638282	43.2972	BraA01g035950.3C	includeFeature	Bra021179	AT3G16420.3	ath	AT3G16420	PBP1	PBP1 (PYK10-BINDING PROTEIN 1)	copper ion binding
A01	24573000	24574199	island_1205	1200	0.97536	39.1053
A01	24586400	24588599	island_1206	2200	1.23908	50	BraA01g035970.3C	includeFeature	Bra021177	AT3G16430.2	ath	AT3G16430	JAL31	JAL31 (JACALIN-RELATED LECTIN 31)	copper ion binding		GO:0030246	carbohydrate binding	molecular_function
A01	24590000	24591599	island_1207	1600	0.918613	50
A01	24594200	24596999	island_1208	2800	1.88495	50	BraA01g035980.3C	includeFeature	Bra040923	AT2G33070.3	ath	AT2G33070	NSP2	NSP2 (NITRILE SPECIFIER PROTEIN 2)			GO:0005515	protein binding	molecular_function
A01	24622800	24624399	island_1209	1600	0.294122	4.80588	BraA01g036000.3C	inside	Bra021173	AT3G16340.1	ath	AT3G16340	PDR1	PDR1	ATPase, coupled to transmembrane movement of substances		GO:0005524; GO:0016887	ATP binding; ATPase activity	molecular_function; molecular_function
A01	24625600	24627999	island_1210	2400	1.99404	50	BraA01g036000.3C	overlapStart	Bra021173	AT3G16340.1	ath	AT3G16340	PDR1	PDR1	ATPase, coupled to transmembrane movement of substances		GO:0005524; GO:0016887	ATP binding; ATPase activity	molecular_function; molecular_function
A01	24651800	24655799	island_1211	4000	0.871498	50
A01	24656800	24658199	island_1212	1400	0.243957	3.19231
A01	24708000	24708999	island_1213	1000	1.17552	50	BraA01g036180.3C	overlapStart	Bra021157	AT3G16050.1	ath	AT3G16050	A37	A37	protein heterodimerization	K06215 pyridoxine biosynthesis protein [EC:4.-.-.-]	GO:0003824; GO:0008152	catalytic activity; metabolic process	molecular_function; biological_process
A01	24740600	24743599	island_1214	3000	1.43756	50
A01	24762400	24763199	island_1215	800	1.05813	34.5555
A01	24766200	24772799	island_1216	6600	1.35518	50	BraA01g036260.3C	includeFeature	Bra021149	AT3G15960.1	ath	AT3G15960			ATP binding / mismatched DNA binding
A01	24766200	24772799	island_1216	6600	1.35518	50	BraA01g036270.3C	overlapStart	Bra021148	AT3G15950.1	ath	AT3G15950	NAI2	NAI2
A01	24803000	24803399	island_1217	400	0.788489	11.8046	BraA01g036330.3C	overlapStart	Bra021141	AT3G15860.1	ath	AT3G15860			hypothetical protein
A01	24812200	24812999	island_1218	800	1.68039	50	BraA01g036370.3C	overlapStart	Bra021139
A01	24812200	24812999	island_1218	800	1.68039	50	BraA01g036380.3C	includeFeature	Bra021139		rcu	RCOM_0525150			pentatricopeptide repeat-containing protein, putative		GO:0005515	protein binding	molecular_function
A01	24815400	24820399	island_1219	5000	1.91498	50	BraA01g036390.3C	includeFeature	Bra021138	AT3G15820.1	ath	AT3G15820			phosphatidic acid phosphatase-related / PAP2-related
A01	24815400	24820399	island_1219	5000	1.91498	50	BraA01g036400.3C	includeFeature	Bra021137	AT3G15800.1	ath	AT3G15800			glycosyl hydrolase family 17 protein
A01	24865600	24868999	island_1220	3400	1.29325	50	BraA01g036480.3C	includeFeature	Bra021130	AT3G15700.1	ath	AT3G15700			disease resistance protein, putative
A01	24865600	24868999	island_1220	3400	1.29325	50	BraA01g036490.3C	includeFeature	Bra021129
A01	24872600	24877399	island_1221	4800	1.67139	50	BraA01g036510.3C	includeFeature	Bra021127	AT3G15680.1	ath	AT3G15680			zinc finger (Ran-binding) family protein
A01	24878600	24880399	island_1222	1800	1.87207	50	BraA01g036520.3C	includeFeature	Bra021126	AT3G15670.1	ath	AT3G15670			late embryogenesis abundant protein, putative / LEA protein, putative
A01	24887400	24889599	island_1223	2200	1.24477	50
A01	24905400	24906999	island_1224	1600	0.662537	21.2612	BraA01g036590.3C	overlapEnd	Bra021119	AT1G28030.1	ath	AT1G28030			oxidoreductase, 2OG-Fe(II) oxygenase family protein		GO:0016491; GO:0055114	oxidoreductase activity; oxidation-reduction process	molecular_function; biological_process
A01	24915400	24917599	island_1225	2200	0.480485	18.379	BraA01g036600.3C	overlapEnd	Bra021118	AT1G28030.1	ath	AT1G28030			oxidoreductase, 2OG-Fe(II) oxygenase family protein
A01	24915400	24917599	island_1225	2200	0.480485	18.379	BraA01g036610.3C	includeFeature	Bra021118	AT1G28030.1	ath	AT1G28030			oxidoreductase, 2OG-Fe(II) oxygenase family protein		GO:0016491; GO:0055114	oxidoreductase activity; oxidation-reduction process	molecular_function; biological_process
A01	24918400	24920799	island_1226	2400	1.46382	50	BraA01g036620.3C	includeFeature	Bra021117	AT3G15540.1	ath	AT3G15540	IAA19	IAA19 (INDOLE-3-ACETIC ACID INDUCIBLE 19)	transcription factor	K14484 auxin-responsive protein IAA	GO:0005515; GO:0005634; GO:0006355	protein binding; nucleus; regulation of transcription, DNA-templated	molecular_function; cellular_component; biological_process
A01	24938800	24939799	island_1227	1000	0.898583	32.6224
A01	24941000	24942399	island_1228	1400	0.674203	15.5534
A01	24949400	24952999	island_1229	3600	2.02919	50	BraA01g036650.3C	includeFeature	Bra021114	AT3G15510.1	ath	AT3G15510	ATNAC2	ATNAC2 (ARABIDOPSIS NAC DOMAIN CONTAINING PROTEIN 2)	transcription factor		GO:0003677; GO:0006355	DNA binding; regulation of transcription, DNA-templated	molecular_function; biological_process
A01	24961200	24962399	island_1230	1200	0.528666	10.8188
A01	24975400	24977399	island_1231	2000	1.646	50	BraA01g036660.3C	includeFeature	Bra021113	AT3G15500.1	ath	AT3G15500		ANAC055 (ARABIDOPSIS NAC DOMAIN CONTAINING PROTEIN 55)	transcription factor		GO:0003677; GO:0006355	DNA binding; regulation of transcription, DNA-templated	molecular_function; biological_process
A01	24981200	24982999	island_1232	1800	1.20823	50
A01	24996400	24997999	island_1233	1600	0.964128	50	BraA01g036670.3C	includeFeature	Bra021112	AT3G15490.1	ath	AT3G15490			hypothetical protein
A01	25063400	25063999	island_1234	600	0.43349	4.90633
A01	25064800	25067799	island_1235	3000	1.08412	50
A01	25078000	25079799	island_1236	1800	0.266025	4.08246	BraA01g036840.3C	includeFeature	Bra021094	AT3G15270.1	ath	AT3G15270	SPL5	SPL5 (SQUAMOSA PROMOTER BINDING PROTEIN-LIKE 5)	DNA binding / transcription factor		GO:0003677; GO:0003700; GO:0005634; GO:0009908	DNA binding; sequence-specific DNA binding transcription factor activity; nucleus; flower development	molecular_function; molecular_function; cellular_component; biological_process
A01	25083800	25085199	island_1237	1400	2.05264	50	BraA01g036860.3C	includeFeature	Bra021092		sbi	SORBI_04g002460			hypothetical protein
A01	25111000	25111799	island_1238	800	0.409263	5.84
A01	25117200	25118599	island_1239	1400	1.91757	50	BraA01g036910.3C	overlapStart	Bra021590	AT3G04660.1	ath	AT3G04660			F-box family protein
A01	25190600	25193999	island_1240	3400	1.37039	50
A01	25204400	25204599	island_1241	200	0.462796	2.98738
A01	25205600	25206999	island_1242	1400	0.948278	50
A01	25244000	25245399	island_1243	1400	1.18696	50	BraA01g037160.3C	includeFeature	Bra021568	AT3G14560.1	ath	AT3G14560			hypothetical protein
A01	25310200	25313199	island_1244	3000	1.5832	50	BraA01g037250.3C	overlapEnd	Bra021560	AT3G29410.1	ath	AT3G29410			terpene synthase/cyclase family protein		GO:0000287; GO:0008152; GO:0010333; GO:0016829	magnesium ion binding; metabolic process; terpene synthase activity; lyase activity	molecular_function; biological_process; molecular_function; molecular_function
A01	25322200	25323999	island_1245	1800	1.2133	50
A01	25347000	25347799	island_1246	800	1.65488	50
A01	25361600	25363799	island_1247	2200	1.23091	50	BraA01g037320.3C	overlapEnd	Bra021552	AT1G28030.1	ath	AT1G28030			oxidoreductase, 2OG-Fe(II) oxygenase family protein		GO:0016491; GO:0055114	oxidoreductase activity; oxidation-reduction process	molecular_function; biological_process
A01	25371600	25375599	island_1248	4000	1.10547	50
A01	25379200	25381999	island_1249	2800	1.53901	50
A01	25383600	25385599	island_1250	2000	1.71138	50
A01	25408600	25410199	island_1251	1600	0.156178	1.96427	BraA01g037350.3C	overlapStart	Bra021549	AT3G14310.1	ath	AT3G14310	ATPME3	ATPME3	pectinesterase (EC:3.1.1.11)		GO:0004857	enzyme inhibitor activity	molecular_function
A01	25411000	25411599	island_1252	600	0.441948	5.17996	BraA01g037350.3C	overlapEnd	Bra021549	AT3G14310.1	ath	AT3G14310	ATPME3	ATPME3	pectinesterase (EC:3.1.1.11)		GO:0004857	enzyme inhibitor activity	molecular_function
A01	25412400	25414199	island_1253	1800	0.241443	3.66699
A01	25416800	25421399	island_1254	4600	0.730515	50	BraA01g037360.3C	overlapStart	Bra021548	AT3G14310.1	ath	AT3G14310	ATPME3	ATPME3	pectinesterase (EC:3.1.1.11)		GO:0004857	enzyme inhibitor activity	molecular_function
A01	25443200	25446799	island_1255	3600	0.7305	50	BraA01g037370.3C	overlapEnd	Bra021547	AT5G04960.1	ath	AT5G04960			pectinesterase family protein (EC:3.1.1.11)
A01	25462800	25464799	island_1256	2000	2.18112	50	BraA01g037400.3C	includeFeature	Bra021544	AT3G14260.1	ath	AT3G14260			hypothetical protein
A01	25575000	25578399	island_1257	3400	2.24371	50
A01	25579400	25580999	island_1258	1600	1.49443	50	BraA01g037600.3C	overlapEnd	Bra021523	AT3G13980.1	ath	AT3G13980			hypothetical protein
A01	25583200	25585199	island_1259	2000	1.86126	50
A01	25592600	25593199	island_1260	600	0.717618	13.1312
A01	25594000	25596199	island_1261	2200	0.766105	50
A01	25599200	25602399	island_1262	3200	1.03536	50	BraA01g037610.3C	overlapStart
A01	25610800	25618199	island_1263	7400	1.07775	50	BraA01g037630.3C	includeFeature		AT3G14230.3	ath	AT3G14230	RAP2.2	RAP2.2	DNA binding / transcription factor	K09286 EREBP-like factor
A01	25610800	25618199	island_1263	7400	1.07775	50	BraA01g037640.3C	includeFeature
A01	25610800	25618199	island_1263	7400	1.07775	50	BraA01g037650.3C	includeFeature	Bra021521
A01	25610800	25618199	island_1263	7400	1.07775	50	BraA01g037660.3C	includeFeature	Bra021521	AT3G13960.1	ath	AT3G13960	AtGRF5	AtGRF5 (GROWTH-REGULATING FACTOR 5)	transcription activator		GO:0005634; GO:0006351; GO:0032502	nucleus; transcription, DNA-templated; developmental process	cellular_component; biological_process; biological_process
A01	25620600	25621999	island_1264	1400	1.95701	50
A01	25642000	25646199	island_1265	4200	1.24326	50
A01	25647600	25649399	island_1266	1800	0.719536	33.6762
A01	25652600	25661399	island_1267	8800	2.01958	50	BraA01g037720.3C	includeFeature	Bra021515	AT3G13890.1	ath	AT3G13890		ATMYB26 (MYB DOMAIN PROTEIN 26)	DNA binding / transcription factor	K09422 myb proto-oncogene protein, plant	GO:0003677	DNA binding	molecular_function
A01	25652600	25661399	island_1267	8800	2.01958	50	BraA01g037730.3C	overlapEnd	Bra021514	AT3G13880.1	ath	AT3G13880			pentatricopeptide (PPR) repeat-containing protein		GO:0005515	protein binding	molecular_function
A01	25669800	25677199	island_1268	7400	2.56585	50	BraA01g037740.3C	includeFeature	Bra021513	AT3G13850.1	ath	AT3G13850	LBD22	LBD22 (LOB DOMAIN-CONTAINING PROTEIN 22)
A01	25669800	25677199	island_1268	7400	2.56585	50	BraA01g037750.3C	includeFeature	Bra021512	AT3G13680.1	ath	AT3G13680			F-box family protein		GO:0005515	protein binding	molecular_function
A01	25689200	25690999	island_1269	1800	0.344901	8.52707	BraA01g037770.3C	overlapEnd	Bra021510	AT3G13810.1	ath	AT3G13810		AtIDD11 (Arabidopsis thaliana Indeterminate(ID)-Domain 11)	nucleic acid binding / transcription factor/ zinc ion binding		GO:0003676	nucleic acid binding	molecular_function
A01	25693000	25694599	island_1270	1600	0.53287	16.82
A01	25696400	25699599	island_1271	3200	0.969086	50
A01	25702600	25705399	island_1272	2800	1.94544	50	BraA01g037790.3C	overlapStart	Bra021508	AT3G13790.2	ath	AT3G13790	ATBFRUCT1		beta-fructofuranosidase/ hydrolase, hydrolyzing O-glycosyl compounds	K01193 beta-fructofuranosidase [EC:3.2.1.26]	GO:0004553; GO:0005975	hydrolase activity, hydrolyzing O-glycosyl compounds; carbohydrate metabolic process	molecular_function; biological_process
A01	25722600	25724799	island_1273	2200	1.30907	50
A01	25725800	25728399	island_1274	2600	1.34403	50	BraA01g037820.3C	overlapStart	Bra021505	AT3G13730.1	ath	AT3G13730	CYP90D1		oxidoreductase, acting on paired donors, with incorporation or reduction of molecular oxygen, NADH or NADPH as one donor, and incorporation of one atom of oxygen / oxygen binding	K12638 cytochrome P450, family 90, subfamily D, polypeptide 1 [EC:1.14.-.-]	GO:0005506; GO:0016705; GO:0020037; GO:0055114	iron ion binding; oxidoreductase activity, acting on paired donors, with incorporation or reduction of molecular oxygen; heme binding; oxidation-reduction process	molecular_function; molecular_function; molecular_function; biological_process
A01	25734400	25734999	island_1275	600	0.739477	14.0234	BraA01g037850.3C	overlapEnd	Bra021502	AT3G13720.1	ath	AT3G13720	PRA8	PRA8
A01	25765200	25767799	island_1276	2600	1.43886	50	BraA01g037900.3C	includeFeature	Bra021497	AT5G49040.1	ath	AT5G49040			disease resistance-responsive protein-related / dirigent protein-related		GO:0016853	isomerase activity	molecular_function
A01	25769800	25776799	island_1277	7000	2.07808	50	BraA01g037910.3C	includeFeature	Bra021496	AT5G49040.1	ath	AT5G49040			disease resistance-responsive protein-related / dirigent protein-related		GO:0016853	isomerase activity	molecular_function
A01	25769800	25776799	island_1277	7000	2.07808	50	BraA01g037920.3C	includeFeature	Bra021495	AT5G49040.1	ath	AT5G49040			disease resistance-responsive protein-related / dirigent protein-related		GO:0016853	isomerase activity	molecular_function
A01	25777600	25781999	island_1278	4400	1.10653	50	BraA01g037930.3C	includeFeature	Bra021494	AT3G13640.1	ath	AT3G13640	ATRLI1	ATRLI1	transporter		GO:0005524; GO:0016887	ATP binding; ATPase activity	molecular_function; molecular_function
A01	25784800	25792199	island_1279	7400	1.23296	50	BraA01g037940.3C	includeFeature	Bra021493	AT3G13630.1	ath	AT3G13630			hypothetical protein
A01	25795400	25796999	island_1280	1600	1.76707	50	BraA01g037950.3C	overlapStart	Bra021492	AT3G13610.1	ath	AT3G13610			oxidoreductase, 2OG-Fe(II) oxygenase family protein		GO:0016491; GO:0055114	oxidoreductase activity; oxidation-reduction process	molecular_function; biological_process
A01	25802800	25809399	island_1281	6600	0.911793	50
A01	25810800	25813399	island_1282	2600	1.69517	50
A01	25817000	25820599	island_1283	3600	2.05444	50	BraA01g037980.3C	overlapEnd	Bra021490	AT1G11680.1	ath	AT1G11680		CYP51G1 (CYTOCHROME P450 51G1)	oxygen binding / sterol 14-demethylase	K05917 cytochrome P450, family 51 (sterol 14-demethylase) [EC:1.14.13.70]	GO:0004497; GO:0005506; GO:0016705; GO:0020037; GO:0055114	monooxygenase activity; iron ion binding; oxidoreductase activity, acting on paired donors, with incorporation or reduction of molecular oxygen; heme binding; oxidation-reduction process	molecular_function; molecular_function; molecular_function; molecular_function; biological_process
A01	25840000	25844399	island_1284	4400	1.25693	50
A01	25850000	25850599	island_1285	600	1.50839	40.2441
A01	25901800	25905799	island_1286	4000	2.41681	50	BraA01g038100.3C	includeFeature	Bra039395	AT3G13540.1	ath	AT3G13540	ATMYB5	ATMYB5 (MYB DOMAIN PROTEIN 5)	DNA binding / transcription factor	K09422 myb proto-oncogene protein, plant	GO:0003677	DNA binding	molecular_function
A01	25914600	25915999	island_1287	1400	0.710639	27.7384
A01	25939800	25944799	island_1288	5000	1.01757	50	BraA01g038140.3C	overlapStart	Bra039391	AT3G13410.1	ath	AT3G13410			hypothetical protein
A01	25948400	25957799	island_1289	9400	2.08237	50	BraA01g038150.3C	includeFeature	Bra017559		ath	AT4G25110	AtMC2	AtMC2 (metacaspase 2)	cysteine-type endopeptidase
A01	25948400	25957799	island_1289	9400	2.08237	50	BraA01g038160.3C	includeFeature	Bra039389	AT3G13400.1	ath	AT3G13400	sks13	sks13 (SKU5 Similar 13)	copper ion binding / oxidoreductase (EC:1.10.3.3)		GO:0005507; GO:0016491; GO:0055114	copper ion binding; oxidoreductase activity; oxidation-reduction process	molecular_function; molecular_function; biological_process
A01	25948400	25957799	island_1289	9400	2.08237	50	BraA01g038170.3C	includeFeature	Bra039388	AT3G13390.1	ath	AT1G55570	sks12	sks12 (SKU5 Similar 12)	copper ion binding / oxidoreductase (EC:1.10.3.3)	K00423 L-ascorbate oxidase [EC:1.10.3.3]	GO:0005507; GO:0016491; GO:0055114	copper ion binding; oxidoreductase activity; oxidation-reduction process	molecular_function; molecular_function; biological_process
A01	26067400	26068999	island_1290	1600	0.311927	5.59847	BraA01g038450.3C	overlapStart	Bra039361	AT3G13020.1	ath	AT3G13020			hAT dimerisation domain-containing protein		GO:0003676; GO:0046983	nucleic acid binding; protein dimerization activity	molecular_function; molecular_function
A01	26081800	26083999	island_1291	2200	0.719409	42.1179
A01	26115400	26123399	island_1292	8000	1.80761	50	BraA01g038530.3C	includeFeature	Bra039353	AT3G12910.1	ath	AT3G12910			transcription factor		GO:0003677; GO:0006355	DNA binding; regulation of transcription, DNA-templated	molecular_function; biological_process
A01	26115400	26123399	island_1292	8000	1.80761	50	BraA01g038540.3C	includeFeature	Bra039352	AT3G12900.1	ath	AT3G12900			oxidoreductase, 2OG-Fe(II) oxygenase family protein		GO:0016491; GO:0055114	oxidoreductase activity; oxidation-reduction process	molecular_function; biological_process
A01	26129200	26137799	island_1293	8600	2.14032	50	BraA01g038550.3C	includeFeature	Bra039351	AT3G12890.1	ath	AT3G12890	ASML2	ASML2 (ACTIVATOR OF SPOMIN::LUC2)	transcription activator		GO:0005515	protein binding	molecular_function
A01	26129200	26137799	island_1293	8600	2.14032	50	BraA01g038560.3C	overlapEnd	Bra039350	AT3G12880.1	ath	AT3G12880			invertase/pectin methylesterase inhibitor family protein
A01	26157200	26162799	island_1294	5600	1.42208	50	BraA01g038610.3C	includeFeature	Bra039345	AT3G12830.1	ath	AT3G12830			auxin-responsive family protein	K14488 SAUR family protein	GO:0009733	response to auxin	biological_process
A01	26171000	26174199	island_1295	3200	1.30038	50	BraA01g038620.3C	overlapEnd	Bra039344	AT3G12820.1	ath	AT3G12820		AtMYB10 (myb domain protein 10)	DNA binding / transcription factor	K09422 myb proto-oncogene protein, plant	GO:0003677	DNA binding	molecular_function
A01	26171000	26174199	island_1295	3200	1.30038	50	BraA01g038630.3C	includeFeature	Bra039343		vvi	100258794			hypothetical protein LOC100258794	K06943 nucleolar GTP-binding protein	GO:0005730	nucleolus	cellular_component
A01	26210200	26212799	island_1296	2600	0.647857	37.9516
A01	26216200	26218399	island_1297	2200	0.725054	50	BraA01g038710.3C	overlapEnd	Bra038744	AT3G12690.3	ath	AT3G12690	AGC1.5	AGC1.5 (AGC KINASE 1.5)	kinase		GO:0004672; GO:0005524; GO:0006468	protein kinase activity; ATP binding; protein phosphorylation	molecular_function; molecular_function; biological_process
A01	26254400	26254999	island_1298	600	1.29315	50	BraA01g038780.3C	overlapStart	Bra038737	AT3G12610.1	ath	AT3G12610	DRT100	DRT100 (DNA-DAMAGE REPAIR/TOLERATION 100)	nucleotide binding / protein binding		GO:0005515	protein binding	molecular_function
A01	26256000	26257399	island_1299	1400	0.76883	40.207	BraA01g038790.3C	includeFeature	Bra038736	AT3G12600.1	ath	AT3G12600		atnudt16 (Arabidopsis thaliana Nudix hydrolase homolog 16)	hydrolase		GO:0016787	hydrolase activity	molecular_function
A01	26269400	26270999	island_1300	1600	0.697382	32.1049	BraA01g038810.3C	overlapStart	Bra038734	AT3G12580.1	ath	AT3G12580	HSP70	HSP70 (heat shock protein 70)	ATP binding	K03283 heat shock 70kDa protein 1/8
A01	26294400	26295799	island_1301	1400	2.42711	50	BraA01g038860.3C	includeFeature	Bra038727	AT3G12500.1	ath	AT3G12500		ATHCHIB (ARABIDOPSIS THALIANA BASIC CHITINASE)	chitinase	K01183 chitinase [EC:3.2.1.14]
A01	26298800	26300999	island_1302	2200	2.26292	50	BraA01g038870.3C	includeFeature	Bra038726	AT3G12500.1	ath	AT3G12500		ATHCHIB (ARABIDOPSIS THALIANA BASIC CHITINASE)	chitinase	K01183 chitinase [EC:3.2.1.14]	GO:0008061	chitin binding	molecular_function
A01	26306600	26315599	island_1303	9000	1.81106	50	BraA01g038900.3C	includeFeature	Bra038723	AT3G12410.1	ath	AT3G12410			3'-5' exonuclease/ nucleic acid binding		GO:0003676	nucleic acid binding	molecular_function
A01	26306600	26315599	island_1303	9000	1.81106	50	BraA01g038910.3C	includeFeature	Bra038722	AT3G12410.1	ath	AT3G12410			3'-5' exonuclease/ nucleic acid binding		GO:0003676; GO:0006139; GO:0008408	nucleic acid binding; nucleobase-containing compound metabolic process; 3'-5' exonuclease activity	molecular_function; biological_process; molecular_function
A01	26306600	26315599	island_1303	9000	1.81106	50	BraA01g038920.3C	includeFeature	Bra038721	AT3G12410.1	ath	AT3G12410			3'-5' exonuclease/ nucleic acid binding		GO:0003676	nucleic acid binding	molecular_function
A01	26306600	26315599	island_1303	9000	1.81106	50	BraA01g038930.3C	overlapEnd	Bra038720	AT2G21655.1	ath	AT2G21655			hypothetical protein
A01	26325200	26327999	island_1304	2800	1.78899	50	BraA01g038970.3C	includeFeature	Bra038717	AT3G12410.1	ath	AT3G12410			3'-5' exonuclease/ nucleic acid binding		GO:0003676; GO:0006139; GO:0008408	nucleic acid binding; nucleobase-containing compound metabolic process; 3'-5' exonuclease activity	molecular_function; biological_process; molecular_function
A01	26325200	26327999	island_1304	2800	1.78899	50	BraA01g038980.3C	overlapEnd	Bra038716	AT3G12390.1	ath	AT3G12390			nascent polypeptide associated complex alpha chain protein, putative / alpha-NAC, putative	K03626 nascent polypeptide-associated complex subunit alpha	GO:0005854	nascent polypeptide-associated complex	cellular_component
A01	26332000	26333199	island_1305	1200	0.732991	28.0178	BraA01g039000.3C	overlapStart	Bra038714	AT3G12360.1	ath	AT3G12360	ITN1	ITN1 (INCREASED TOLERANCE TO NACL)	protein binding		GO:0005515	protein binding	molecular_function
A01	26364400	26365199	island_1306	800	0.936261	25.7803	BraA01g039090.3C	overlapStart	Bra038704	AT3G12203.1	ath	AT3G12203	scpl17	scpl17 (serine carboxypeptidase-like 17)	serine-type carboxypeptidase		GO:0004185; GO:0006508	serine-type carboxypeptidase activity; proteolysis	molecular_function; biological_process
A01	26377200	26378199	island_1307	1000	1.33577	50
A01	26391000	26394799	island_1308	3800	2.04665	50	BraA01g039120.3C	overlapEnd	Bra038701	AT3G12160.1	ath	AT3G12160	RABA4D	RABA4D (RAB GTPASE HOMOLOG A4D)	GTP binding	K07976 Rab family, other	GO:0003924; GO:0005525	GTPase activity; GTP binding	molecular_function; molecular_function
A01	26391000	26394799	island_1308	3800	2.04665	50	BraA01g039130.3C	includeFeature	Bra038700	AT3G12145.1	ath	AT3G12145	FLR1	FLR1	enzyme inhibitor/ transcription factor binding
A01	26397200	26398199	island_1309	1000	0.346278	5.61536
A01	26413400	26414599	island_1310	1200	1.97086	50	BraA01g039180.3C	includeFeature	Bra034777	AT3G12120.2	ath	AT3G12120	FAD2	FAD2 (FATTY ACID DESATURASE 2)	delta12-fatty acid dehydrogenase/ omega-6 fatty acid desaturase	K10256 omega-6 fatty acid desaturase (delta-12 desaturase) [EC:1.14.19.-]	GO:0006629	lipid metabolic process	biological_process
A01	26425600	26428199	island_1311	2600	0.543936	25.2043
A01	26433000	26438799	island_1312	5800	0.892759	50	BraA01g039220.3C	includeFeature	Bra038696	AT3G12060.1	ath	AT3G12060			hypothetical protein
A01	26447000	26449999	island_1313	3000	0.472244	23.3141	BraA01g039240.3C	overlapStart	Bra038694	AT3G12020.1	ath	AT5G06670			ATP binding / microtubule motor		GO:0016853	isomerase activity	molecular_function
A01	26479800	26483599	island_1314	3800	1.3667	50	BraA01g039290.3C	overlapStart	Bra038688	AT3G11930.2	ath	AT3G11930			universal stress protein (USP) family protein		GO:0006950	response to stress	biological_process
A01	26485200	26492799	island_1315	7600	1.33672	50	BraA01g039300.3C	includeFeature	Bra038687	AT3G13280.1	ath	AT3G13280			hypothetical protein		GO:0005777; GO:0010468	peroxisome; regulation of gene expression	cellular_component; biological_process
A01	26485200	26492799	island_1315	7600	1.33672	50	BraA01g039310.3C	includeFeature	Bra038686	AT3G11920.1	ath	AT3G11920			glutaredoxin-related		GO:0009055; GO:0015035; GO:0035556; GO:0045454	electron carrier activity; protein disulfide oxidoreductase activity; intracellular signal transduction; cell redox homeostasis	molecular_function; molecular_function; biological_process; biological_process
A01	26542400	26546399	island_1316	4000	1.84105	50	BraA01g039450.3C	includeFeature	Bra038673	AT3G11690.1	ath	AT3G11690			hypothetical protein
A01	26552400	26554599	island_1317	2200	1.13374	50
A01	26585200	26595399	island_1318	10200	1.62371	50	BraA01g039460.3C	includeFeature	Bra038672	AT3G11680.1	ath	AT3G11680			hypothetical protein		GO:0015743	malate transport	biological_process
A01	26596200	26598599	island_1319	2400	1.60337	50	BraA01g039470.3C	includeFeature	Bra038671	AT3G11660.1	ath	AT3G11660	NHL1	NHL1
A01	26596200	26598599	island_1319	2400	1.60337	50	BraA01g039480.3C	overlapEnd	Bra038670
A01	26599400	26600599	island_1320	1200	1.3491	50
A01	26610200	26611599	island_1321	1400	0.897914	50	BraA01g039520.3C	includeFeature	Bra038666	AT3G11600.1	ath	AT3G11600			hypothetical protein
A01	26640200	26641599	island_1322	1400	0.947307	50	BraA01g039550.3C	overlapStart	Bra041023	AT3G11580.1	ath	AT3G11580			DNA-binding protein, putative		GO:0003677	DNA binding	molecular_function
A01	26648200	26651999	island_1323	3800	1.71326	50	BraA01g039560.3C	includeFeature	Bra041024	AT3G11550.1	ath	AT3G11550			integral membrane family protein
A01	26674800	26680599	island_1324	5800	1.72723	50	BraA01g039620.3C	includeFeature	Bra002041	AT3G11430.1	ath	AT3G11430	GPAT5	GPAT5 (GLYCEROL-3-PHOSPHATE ACYLTRANSFERASE 5)	1-acylglycerol-3-phosphate O-acyltransferase/ acyltransferase/ organic anion transmembrane transporter (EC:2.3.1.51)	K13508 glycerol-3-phosphate acyltransferase [EC:2.3.1.15]
A01	26685200	26693599	island_1325	8400	2.27206	50	BraA01g039650.3C	includeFeature	Bra002040	AT3G11430.1	ath	AT3G11430	GPAT5	GPAT5 (GLYCEROL-3-PHOSPHATE ACYLTRANSFERASE 5)	1-acylglycerol-3-phosphate O-acyltransferase/ acyltransferase/ organic anion transmembrane transporter (EC:2.3.1.51)	K13508 glycerol-3-phosphate acyltransferase [EC:2.3.1.15]
A01	26685200	26693599	island_1325	8400	2.27206	50	BraA01g039660.3C	includeFeature	Bra002039	AT3G11420.1	ath	AT3G11420			fringe-related protein
A01	26731400	26732599	island_1326	1200	2.35913	50	BraA01g039690.3C	includeFeature	Bra034175	AT3G22080.1	ath	AT3G22080			meprin and TRAF homology domain-containing protein / MATH domain-containing protein		GO:0005515	protein binding	molecular_function
A01	26753200	26753399	island_1327	200	1.21456	17.0267
A01	26760600	26765399	island_1328	4800	1.83358	50	BraA01g039750.3C	includeFeature	Bra034168	AT3G11180.1	ath	AT3G11180			oxidoreductase, 2OG-Fe(II) oxygenase family protein (EC:1.14.11.9)		GO:0016491; GO:0055114	oxidoreductase activity; oxidation-reduction process	molecular_function; biological_process
A01	26766800	26771999	island_1329	5200	0.843017	50	BraA01g039760.3C	overlapStart	Bra034167	AT3G11150.1	ath	AT3G11150			hypothetical protein
A01	26792800	26792999	island_1330	200	0.521365	4.76058
A01	26820600	26821799	island_1331	1200	0.634429	15.5351	BraA01g039840.3C	overlapStart	Bra034158	AT3G11000.1	ath	AT3G11000			hypothetical protein
A01	26863000	26867199	island_1332	4200	0.453538	27.3934	BraA01g039900.3C	includeFeature	Bra034155		ath	AT5G05300			hypothetical protein
A01	26863000	26867199	island_1332	4200	0.453538	27.3934	BraA01g039910.3C	overlapEnd	Bra034154	AT3G10920.1	ath	AT3G10920	MSD1	MSD1 (MANGANESE SUPEROXIDE DISMUTASE 1)	metal ion binding / superoxide dismutase (EC:1.15.1.1)	K04564 superoxide dismutase, Fe-Mn family [EC:1.15.1.1]
A01	26873000	26878199	island_1333	5200	1.88158	50	BraA01g039930.3C	includeFeature	Bra034152	AT3G10910.1	ath	AT3G10910			zinc finger (C3HC4-type RING finger) family protein
A01	26873000	26878199	island_1333	5200	1.88158	50	BraA01g039940.3C	includeFeature	Bra034151	AT3G10890.1	ath	AT3G10890			(1-4)-beta-mannan endohydrolase, putative		GO:0004553; GO:0005975	hydrolase activity, hydrolyzing O-glycosyl compounds; carbohydrate metabolic process	molecular_function; biological_process
A01	26889000	26889799	island_1334	800	0.970863	27.3736
A01	26908000	26911799	island_1335	3800	1.83547	50	BraA01g040010.3C	overlapStart	Bra034147	AT3G10800.1	ath	AT3G10800	BZIP28	BZIP28	DNA binding / transcription factor		GO:0003700; GO:0006355	sequence-specific DNA binding transcription factor activity; regulation of transcription, DNA-templated	molecular_function; biological_process
A01	26908000	26911799	island_1335	3800	1.83547	50	BraA01g040020.3C	includeFeature	Bra034146	AT3G10780.1	ath	AT3G10780			emp24/gp25L/p24 family protein		GO:0006810; GO:0016021	transport; integral component of membrane	biological_process; cellular_component
A01	26929600	26942799	island_1336	13200	2.14101	50	BraA01g040060.3C	overlapEnd	Bra034140	AT3G10720.2	ath	AT3G10720			pectinesterase, putative		GO:0004857	enzyme inhibitor activity	molecular_function
A01	26929600	26942799	island_1336	13200	2.14101	50	BraA01g040070.3C	includeFeature	Bra034139	AT3G10710.1	ath	AT3G10710			pectinesterase family protein (EC:3.1.1.11)		GO:0004857	enzyme inhibitor activity	molecular_function
A01	26929600	26942799	island_1336	13200	2.14101	50	BraA01g040080.3C	includeFeature	Bra034137	AT3G10680.1	ath	AT3G10680			heat shock protein-related
A01	26952600	26954799	island_1337	2200	1.60136	50	BraA01g040110.3C	includeFeature			vvi	100242575			hypothetical protein LOC100242575		GO:0004190; GO:0006508	aspartic-type endopeptidase activity; proteolysis	molecular_function; biological_process
A01	26957200	26961199	island_1338	4000	1.46362	50	BraA01g040120.3C	includeFeature	Bra034134	AT5G19100.1	ath	AT5G19100			extracellular dermal glycoprotein-related / EDGP-related		GO:0004190; GO:0006508	aspartic-type endopeptidase activity; proteolysis	molecular_function; biological_process
A01	26964400	26970199	island_1339	5800	2.15478	50	BraA01g040130.3C	overlapEnd	Bra034133	AT3G10600.1	ath	AT3G10600	CAT7	CAT7 (CATIONIC AMINO ACID TRANSPORTER 7)	cationic amino acid transmembrane transporter		GO:0003333; GO:0015171; GO:0016020	amino acid transmembrane transport; amino acid transmembrane transporter activity; membrane	biological_process; molecular_function; cellular_component
A01	26971200	26972199	island_1340	1000	1.90036	50	BraA01g040130.3C	overlapStart	Bra034133	AT3G10600.1	ath	AT3G10600	CAT7	CAT7 (CATIONIC AMINO ACID TRANSPORTER 7)	cationic amino acid transmembrane transporter		GO:0003333; GO:0015171; GO:0016020	amino acid transmembrane transport; amino acid transmembrane transporter activity; membrane	biological_process; molecular_function; cellular_component
A01	26973600	26981999	island_1341	8400	2.43305	50	BraA01g040140.3C	includeFeature	Bra034132	AT3G10595.1	ath	AT3G10595			myb family transcription factor		GO:0003677	DNA binding	molecular_function
A01	26973600	26981999	island_1341	8400	2.43305	50	BraA01g040150.3C	includeFeature	Bra034131	AT3G10595.1	ath	AT3G10595			myb family transcription factor		GO:0003677	DNA binding	molecular_function
A01	26973600	26981999	island_1341	8400	2.43305	50	BraA01g040160.3C	includeFeature	Bra034130	AT3G10580.2	ath	AT3G10580			myb family transcription factor		GO:0003677	DNA binding	molecular_function
A01	26982800	26991799	island_1342	9000	1.7833	50	BraA01g040170.3C	overlapEnd	Bra034128	AT5G04590.1	ath	AT5G04590	SIR	SIR	sulfite reductase (ferredoxin)/ sulfite reductase (EC:1.8.7.1)	K00392 sulfite reductase (ferredoxin) [EC:1.8.7.1]
A01	26994400	26995599	island_1343	1200	1.66373	50	BraA01g040180.3C	includeFeature	Bra034127	AT4G29010.1	ath	AT4G29010	AIM1	AIM1 (ABNORMAL INFLORESCENCE MERISTEM)	enoyl-CoA hydratase	K10527 enoyl-CoA hydratase/3-hydroxyacyl-CoA dehydrogenase [EC:4.2.1.17 1.1.1.35 1.1.1.211]	GO:0003824; GO:0008152	catalytic activity; metabolic process	molecular_function; biological_process
A01	27128800	27131199	island_1344	2400	0.741451	42.515	BraA01g040220.3C	includeFeature	Bra034123	AT3G10525.1	ath	AT3G10525			hypothetical protein
A01	27154400	27161199	island_1345	6800	1.40054	50	BraA01g040290.3C	includeFeature	Bra034116	AT3G10470.1	ath	AT3G10470			zinc finger (C2H2 type) family protein		GO:0003676	nucleic acid binding	molecular_function
A01	27154400	27161199	island_1345	6800	1.40054	50	BraA01g040300.3C	includeFeature	Bra034115	AT3G10460.1	ath	AT3G10460			self-incompatibility protein-related
A01	27168200	27173199	island_1346	5000	1.88783	50	BraA01g040320.3C	includeFeature	Bra034113	AT4G04690.1	ath	AT4G04690			F-box family protein (FBX15)		GO:0005515	protein binding	molecular_function
A01	27168200	27173199	island_1346	5000	1.88783	50	BraA01g040330.3C	includeFeature	Bra034112	AT4G04690.1	ath	AT4G04690			F-box family protein (FBX15)		GO:0005515	protein binding	molecular_function
A01	27174000	27175599	island_1347	1600	2.06491	50	BraA01g040340.3C	includeFeature	Bra034111	AT4G04690.1	ath	AT4G04690			F-box family protein (FBX15)		GO:0005515	protein binding	molecular_function
A01	27193800	27194999	island_1348	1200	0.931803	44.3763
A01	27232000	27236599	island_1349	4600	1.7303	50
A01	27241400	27247399	island_1350	6000	1.38546	50	BraA01g040460.3C	includeFeature	Bra034098	AT3G10220.1	ath	AT3G10220			tubulin folding cofactor B		GO:0005515	protein binding	molecular_function
A01	27241400	27247399	island_1350	6000	1.38546	50	BraA01g040470.3C	includeFeature	Bra034097		ath	AT3G10195			hypothetical protein
A01	27248200	27249399	island_1351	1200	0.273302	4.41489
A01	27257600	27258799	island_1352	1200	0.933606	40.758	BraA01g040480.3C	includeFeature	Bra034095	AT1G74670.1	rcu	RCOM_0255000			GAST1 protein precursor, putative
A01	27272800	27274399	island_1353	1600	0.554222	18.5805
A01	27282800	27284799	island_1354	2000	1.18886	50	BraA01g040510.3C	overlapStart	Bra034093	AT3G10080.1	ath	AT3G10080			germin-like protein, putative		GO:0030145; GO:0045735	manganese ion binding; nutrient reservoir activity	molecular_function; molecular_function
A01	27356800	27357799	island_1355	1000	0.397317	5.63515
A01	27365800	27367399	island_1356	1600	0.595181	23.9341	BraA01g040700.3C	inside	Bra034072	AT3G09520.1	ath	AT3G09520		ATEXO70H4 (exocyst subunit EXO70 family protein H4)	protein binding	K07195 exocyst complex component 7
A01	27412200	27415199	island_1357	3000	0.696366	50	BraA01g040750.3C	includeFeature	Bra034066	AT2G03750.1	ath	AT2G03750			sulfotransferase family protein		GO:0008146	sulfotransferase activity	molecular_function
A01	27418800	27419999	island_1358	1200	1.93938	50	BraA01g040760.3C	includeFeature	Bra034065	AT2G03750.1	ath	AT2G03750			sulfotransferase family protein		GO:0008146	sulfotransferase activity	molecular_function
A01	27424800	27430599	island_1359	5800	2.18765	50	BraA01g040780.3C	includeFeature	Bra034063	AT3G09290.1	ath	AT3G09290	TAC1	TAC1 (TELOMERASE ACTIVATOR1)	nucleic acid binding / transcription factor/ zinc ion binding		GO:0003676	nucleic acid binding	molecular_function
A01	27431600	27432599	island_1360	1000	1.27026	43.5524	BraA01g040790.3C	overlapEnd	Bra034062	AT5G37140.1	ath	AT5G37140			tRNA-splicing endonuclease positive effector-related
A01	27433400	27436799	island_1361	3400	0.90281	50	BraA01g040790.3C	overlapStart	Bra034062	AT5G37140.1	ath	AT5G37140			tRNA-splicing endonuclease positive effector-related
A01	27433400	27436799	island_1361	3400	0.90281	50	BraA01g040800.3C	overlapEnd	Bra034062	AT5G37150.1	ath	AT5G37150			hypothetical protein
A01	27440000	27441799	island_1362	1800	0.545303	21.5069	BraA01g040810.3C	overlapStart	Bra034061	AT3G09270.1	ath	AT3G09270		ATGSTU8 (GLUTATHIONE S-TRANSFERASE TAU 8)	glutathione transferase		GO:0005515	protein binding	molecular_function
A01	27444600	27446399	island_1363	1800	1.06911	50
A01	27454600	27458199	island_1364	3600	1.53148	50	BraA01g040820.3C	includeFeature	Bra034060	AT3G09260.1	ath	AT3G09260	PYK10	PYK10	beta-glucosidase/ copper ion binding / fucosidase/ hydrolase, hydrolyzing O-glycosyl compounds		GO:0004553; GO:0005975	hydrolase activity, hydrolyzing O-glycosyl compounds; carbohydrate metabolic process	molecular_function; biological_process
A01	27466600	27469399	island_1365	2800	0.794691	50	BraA01g040840.3C	overlapStart	Bra034058	AT3G09240.1	ath	AT3G09240			protein kinase-related		GO:0004672; GO:0005515; GO:0005524; GO:0006468	protein kinase activity; protein binding; ATP binding; protein phosphorylation	molecular_function; molecular_function; molecular_function; biological_process
A01	27521600	27522199	island_1366	600	0.54636	7.35469	BraA01g040980.3C	overlapStart	Bra034044	AT4G33070.1	ath	AT4G33070			pyruvate decarboxylase, putative (EC:4.1.1.1)	K01568 pyruvate decarboxylase [EC:4.1.1.1]	GO:0000287; GO:0003824; GO:0016831; GO:0030976	magnesium ion binding; catalytic activity; carboxy-lyase activity; thiamine pyrophosphate binding	molecular_function; molecular_function; molecular_function; molecular_function
A01	27568600	27569399	island_1367	800	0.434892	5.97124	BraA01g041040.3C	overlapStart	Bra040059	AT3G08790.1	ath	AT3G08790			VHS domain-containing protein / GAT domain-containing protein		GO:0005622; GO:0006886	intracellular; intracellular protein transport	cellular_component; biological_process
A01	27579000	27579599	island_1368	600	0.692577	10.7858	BraA01g041060.3C	overlapStart	Bra040061	AT3G08870.1	ath	AT3G08870			lectin protein kinase, putative		GO:0004672; GO:0005524; GO:0006468; GO:0030246	protein kinase activity; ATP binding; protein phosphorylation; carbohydrate binding	molecular_function; molecular_function; biological_process; molecular_function
A01	27597400	27598999	island_1369	1600	1.73403	50
A01	27620600	27629199	island_1370	8600	1.90893	50	BraA01g041150.3C	includeFeature		AT3G08490.1	ath	AT3G08490			hypothetical protein
A01	27620600	27629199	island_1370	8600	1.90893	50	BraA01g041160.3C	overlapStart	Bra040047	AT3G08040.2	ath	AT3G08040	FRD3	FRD3 (FERRIC REDUCTASE DEFECTIVE 3)	antiporter/ transporter
A01	27707000	27719999	island_1371	13000	1.28055	50	BraA01g041270.3C	overlapEnd	Bra040034	AT3G07840.1	ath	AT3G07840			polygalacturonase, putative / pectinase, putative		GO:0004650; GO:0005975	polygalacturonase activity; carbohydrate metabolic process	molecular_function; biological_process
A01	27707000	27719999	island_1371	13000	1.28055	50	BraA01g041280.3C	includeFeature	Bra040034	AT3G07840.1	ath	AT3G07840			polygalacturonase, putative / pectinase, putative		GO:0004650; GO:0005975	polygalacturonase activity; carbohydrate metabolic process	molecular_function; biological_process
A01	27707000	27719999	island_1371	13000	1.28055	50	BraA01g041290.3C	includeFeature	Bra040033	AT2G03820.1	ath	AT2G03820			nonsense-mediated mRNA decay NMD3 family protein	K07562 nonsense-mediated mRNA decay protein 3
A01	27707000	27719999	island_1371	13000	1.28055	50	BraA01g041300.3C	includeFeature	Bra040032	AT3G07820.1	ath	AT3G07820			polygalacturonase 3 (PGA3) / pectinase		GO:0004650; GO:0005975	polygalacturonase activity; carbohydrate metabolic process	molecular_function; biological_process
A01	27766000	27768599	island_1372	2600	1.90434	50	BraA01g041420.3C	overlapStart	Bra040019	AT3G07620.1	ath	AT3G07620			exostosin family protein
A01	27772200	27778599	island_1373	6400	1.69728	50	BraA01g041440.3C	includeFeature	Bra040017	AT3G07570.1	ath	AT3G07570			hypothetical protein
A01	27782800	27784199	island_1374	1400	1.61586	50	BraA01g041460.3C	includeFeature	Bra040014	AT3G07560.1	ath	AT3G07560	PEX13	PEX13 (PEROXIN 13)	protein binding		GO:0005777; GO:0016021; GO:0016560	peroxisome; integral component of membrane; protein import into peroxisome matrix, docking	cellular_component; cellular_component; biological_process
A01	27804400	27809799	island_1375	5400	1.27691	50	BraA01g041470.3C	includeFeature	Bra040380	AT5G48380.1	rcu	RCOM_1628390			ATP binding protein, putative		GO:0005515	protein binding	molecular_function
A01	27804400	27809799	island_1375	5400	1.27691	50	BraA01g041480.3C	includeFeature	Bra040379	AT3G07490.1	ath	AT3G07490	AGD11	AGD11 (ARF-GAP domain 11)	calcium ion binding	K13448 calcium-binding protein CML	GO:0005509	calcium ion binding	molecular_function
A01	27815000	27815599	island_1376	600	1.45019	50	BraA01g041500.3C	inside	Bra040377	AT3G07430.1	ath	AT3G07430		emb1990 (embryo defective 1990)			GO:0016020	membrane	cellular_component
A01	27818800	27819399	island_1377	600	0.650091	11.6599	BraA01g041520.3C	overlapStart	Bra040375	AT3G07390.1	ath	AT3G07390	AIR12	AIR12	extracellular matrix structural constituent
A01	27829000	27830599	island_1378	1600	0.316275	5.05612	BraA01g041540.3C	overlapStart	Bra040373	AT3G07350.1	ath	AT3G07350			hypothetical protein
A01	27832600	27836399	island_1379	3800	0.672122	50	BraA01g041550.3C	overlapStart	Bra040372	AT3G07310.1	ath	AT3G07310			hypothetical protein
A01	27853800	27855799	island_1380	2000	0.653421	25.5113
A01	27857400	27860199	island_1381	2800	1.46222	50	BraA01g041600.3C	includeFeature	Bra040367	AT3G07250.1	ath	AT3G07250			nuclear transport factor 2 (NTF2) family protein / RNA recognition motif (RRM)-containing protein		GO:0007165	signal transduction	biological_process
A01	27864000	27864999	island_1382	1000	1.02055	18.0275	BraA01g041620.3C	overlapStart	Bra040364	AT3G07160.1	ath	AT3G07160		ATGSL10 (glucan synthase-like 10)	1,3-beta-glucan synthase	K11000 callose synthase [EC:2.4.1.-]
A01	27881200	27882799	island_1383	1600	0.329648	6.38845	BraA01g041630.3C	overlapEnd	Bra040363	AT3G07130.1	ath	AT3G07130	PAP15	PAP15 (PURPLE ACID PHOSPHATASE 15)	acid phosphatase/ protein serine/threonine phosphatase		GO:0003993; GO:0016787; GO:0046872	acid phosphatase activity; hydrolase activity; metal ion binding	molecular_function; molecular_function; molecular_function
A01	27881200	27882799	island_1383	1600	0.329648	6.38845	BraA01g041640.3C	overlapEnd	Bra040362	AT3G07120.1	ath	AT3G07120			zinc finger (C3HC4-type RING finger) family protein
A01	27892000	27896399	island_1384	4400	2.52301	50	BraA01g041670.3C	overlapStart	Bra040359	AT3G07080.1	ath	AT3G07080			membrane protein
A01	27892000	27896399	island_1384	4400	2.52301	50	BraA01g041680.3C	includeFeature	Bra040358	AT3G07070.1	ath	AT3G07070			protein kinase family protein		GO:0004672; GO:0005524; GO:0006468	protein kinase activity; ATP binding; protein phosphorylation	molecular_function; molecular_function; biological_process
A01	27945600	27947199	island_1385	1600	1.28398	50	BraA01g041720.3C	includeFeature
A01	27945600	27947199	island_1385	1600	1.28398	50	BraA01g041730.3C	overlapStart	Bra040299	AT3G06960.1	ath	AT3G06960	PDE320	PDE320 (PIGMENT DEFECTIVE 320)
A01	27968400	27970399	island_1386	2000	1.64483	50	BraA01g041790.3C	inside	Bra040293	AT3G06830.1	ath	AT3G06830			pectinesterase family protein (EC:3.1.1.11)		GO:0004857	enzyme inhibitor activity	molecular_function
A01	27975000	27976199	island_1387	1200	1.01703	50
A01	28006000	28010999	island_1388	5000	0.104783	5.42161	BraA01g041900.3C	includeFeature	Bra040283	AT3G36659.1	ath	AT3G36659			invertase/pectin methylesterase inhibitor family protein		GO:0004857	enzyme inhibitor activity	molecular_function
A01	28017200	28019599	island_1389	2400	0.660757	30.8054	BraA01g041910.3C	overlapEnd	Bra040282	AT3G06620.1	ath	AT3G06620			protein kinase family protein		GO:0004672; GO:0005524; GO:0006355; GO:0006468	protein kinase activity; ATP binding; regulation of transcription, DNA-templated; protein phosphorylation	molecular_function; molecular_function; biological_process; biological_process
A01	28036400	28038799	island_1390	2400	0.900849	50	BraA01g041960.3C	overlapStart	Bra040277	AT3G06580.1	ath	AT3G06580	GALK	GALK	ATP binding / galactokinase (EC:2.7.1.6)	K00849 galactokinase [EC:2.7.1.6]	GO:0005524	ATP binding	molecular_function
A01	28052200	28053399	island_1391	1200	2.15754	50
A01	28054800	28057799	island_1392	3000	1.34983	50
A01	28058600	28063199	island_1393	4600	1.45699	50	BraA01g042000.3C	includeFeature	Bra040274	AT3G06490.1	ath	AT3G06490	MYB108	MYB108 (myb domain protein 108)	DNA binding / transcription factor	K09422 myb proto-oncogene protein, plant	GO:0003677	DNA binding	molecular_function
A01	28067400	28074399	island_1394	7000	1.38774	50	BraA01g042010.3C	includeFeature	Bra040273	AT3G06470.1	ath	AT3G06470			GNS1/SUR4 membrane family protein
A01	28075200	28077999	island_1395	2800	1.86573	50	BraA01g042020.3C	includeFeature	Bra040272	AT3G06470.1	ath	AT3G06470			GNS1/SUR4 membrane family protein
A01	28083800	28086199	island_1396	2400	1.938	50
A01	28121000	28130599	island_1397	9600	1.55094	50	BraA01g042060.3C	includeFeature	Bra040222	AT1G26540.1	ath	AT1G26540			agenet domain-containing protein
A01	28121000	28130599	island_1397	9600	1.55094	50	BraA01g042070.3C	overlapStart	Bra040223	AT1G26540.1	ath	AT1G26540			agenet domain-containing protein
A01	28134800	28135999	island_1398	1200	1.4414	50	BraA01g042080.3C	includeFeature	Bra040224		ath	AT3G06360	AGP27	AGP27
A01	28149600	28152199	island_1399	2600	1.53176	50	BraA01g042110.3C	overlapStart	Bra040227	AT1G03710.2	ath	AT1G03710			hypothetical protein
A01	28180800	28182399	island_1400	1600	0.607457	17.1115
A01	28188000	28192999	island_1401	5000	2.39095	50	BraA01g042160.3C	includeFeature	Bra040234	AT3G06120.1	ath	AT3G06120	MUTE	MUTE (MUTE)	DNA binding / transcription factor		GO:0046983	protein dimerization activity	molecular_function
A01	28196400	28196999	island_1402	600	0.767803	13.703	BraA01g042170.3C	overlapEnd	Bra040235	AT3G06070.1	ath	AT3G06070			hypothetical protein
A01	28197800	28200199	island_1403	2400	0.626902	31.9658	BraA01g042180.3C	includeFeature	Bra040236	AT3G06035.1	ath	AT3G06035			hypothetical protein
A01	28201000	28201999	island_1404	1000	0.492536	9.12909
A01	28215400	28216999	island_1405	1600	0.811499	41.053	BraA01g042220.3C	inside	Bra040241	AT3G05960.1	ath	AT3G05960	STP6	STP6 (SUGAR TRANSPORTER 6)	carbohydrate transmembrane transporter/ monosaccharide transmembrane transporter/ sugar:hydrogen symporter		GO:0005215; GO:0016020; GO:0016021; GO:0022857; GO:0022891; GO:0055085	transporter activity; membrane; integral component of membrane; transmembrane transporter activity; substrate-specific transmembrane transporter activity; transmembrane transport	molecular_function; cellular_component; cellular_component; molecular_function; molecular_function; biological_process
A01	28223400	28224799	island_1406	1400	1.64391	50
A01	28226400	28233199	island_1407	6800	1.83213	50	BraA01g042240.3C	includeFeature	Bra040243	AT3G05950.1	ath	AT3G05950			germin-like protein, putative		GO:0030145; GO:0045735	manganese ion binding; nutrient reservoir activity	molecular_function; molecular_function
A01	28226400	28233199	island_1407	6800	1.83213	50	BraA01g042250.3C	includeFeature	Bra040244	AT3G05930.1	ath	AT3G05930	GLP8	GLP8 (GERMIN-LIKE PROTEIN 8)	manganese ion binding / nutrient reservoir		GO:0030145; GO:0045735	manganese ion binding; nutrient reservoir activity	molecular_function; molecular_function
A01	28226400	28233199	island_1407	6800	1.83213	50	BraA01g042260.3C	includeFeature	Bra040245	AT3G05920.1	ath	AT3G05920			heavy-metal-associated domain-containing protein		GO:0030001; GO:0046872	metal ion transport; metal ion binding	biological_process; molecular_function
A01	28249800	28254399	island_1408	4600	1.30054	50	BraA01g042310.3C	includeFeature	Bra040249	AT3G05858.1	ath	AT3G05858			hypothetical protein
A01	28322800	28328599	island_1409	5800	1.90367	50	BraA01g042440.3C	overlapStart	Bra040535	AT3G05580.1	ath	AT3G05580			serine/threonine protein phosphatase, putative	K01090 protein phosphatase [EC:3.1.3.16]	GO:0016787	hydrolase activity	molecular_function
A01	28322800	28328599	island_1409	5800	1.90367	50	BraA01g042450.3C	includeFeature	Bra040534	AT4G01560.1	ath	AT4G01560	MEE49	MEE49 (maternal effect embryo arrest 49)		K14846 ribosome production factor 1
A01	28322800	28328599	island_1409	5800	1.90367	50	BraA01g042460.3C	overlapStart
A01	28341800	28341999	island_1410	200	0.669869	5.97754	BraA01g042490.3C	inside	Bra040531	AT3G05630.1	ath	AT3G05630	PLDP2	PLDP2	phospholipase D (EC:3.1.4.4)	K01115 phospholipase D [EC:3.1.4.4]	GO:0035091	phosphatidylinositol binding	molecular_function
A01	28352400	28354199	island_1411	1800	0.68252	23.713
A01	28369600	28375199	island_1412	5600	1.85331	50	BraA01g042540.3C	includeFeature	Bra040526	AT3G05725.1	ath	AT3G05725			hypothetical protein
A01	28369600	28375199	island_1412	5600	1.85331	50	BraA01g042550.3C	includeFeature	Bra040524	AT3G05727.1	ath	AT3G05727			hypothetical protein
A01	28426200	28429199	island_1413	3000	1.05962	50	BraA01g042620.3C	includeFeature	Bra040217	AT3G05490.1	ath	AT3G05490		RALFL22 (ralf-like 22)	signal transducer
A01	28467600	28468599	island_1414	1000	0.141304	1.53091	BraA01g042700.3C	inside	Bra040648	AT3G05370.1	ath	AT3G05370		AtRLP31 (Receptor Like Protein 31)	kinase/ protein binding		GO:0005515	protein binding	molecular_function
A01	28473800	28476999	island_1415	3200	1.05605	50	BraA01g042720.3C	includeFeature		AT3G05327.1	ath	AT3G05327			hypothetical protein		GO:0000079; GO:0019901	regulation of cyclin-dependent protein serine/threonine kinase activity; protein kinase binding	biological_process; molecular_function
A01	28503400	28505999	island_1416	2600	0.748122	50	BraA01g042790.3C	overlapStart	Bra040640	AT3G05180.1	ath	AT3G05180			GDSL-motif lipase/hydrolase family protein		GO:0016788	hydrolase activity, acting on ester bonds	molecular_function
A01	28543600	28549199	island_1417	5600	1.43999	50	BraA01g042840.3C	includeFeature	Bra040113	AT3G05150.1	ath	AT3G05150			sugar transporter family protein		GO:0005215; GO:0016020; GO:0016021; GO:0022857; GO:0022891; GO:0055085	transporter activity; membrane; integral component of membrane; transmembrane transporter activity; substrate-specific transmembrane transporter activity; transmembrane transport	molecular_function; cellular_component; cellular_component; molecular_function; molecular_function; biological_process
A01	28550000	28556799	island_1418	6800	1.83955	50	BraA01g042850.3C	includeFeature	Bra040114	AT3G05400.1	ath	AT3G05400			sugar transporter, putative		GO:0005215; GO:0016020; GO:0016021; GO:0022857; GO:0022891; GO:0055085	transporter activity; membrane; integral component of membrane; transmembrane transporter activity; substrate-specific transmembrane transporter activity; transmembrane transport	molecular_function; cellular_component; cellular_component; molecular_function; molecular_function; biological_process
A01	28559200	28559999	island_1419	800	0.411557	5.3951	BraA01g042870.3C	overlapStart	Bra040116	AT3G04930.2	ath	AT5G28040			transcription regulator		GO:0006355	regulation of transcription, DNA-templated	biological_process
A01	28560800	28563399	island_1420	2600	2.7181	50	BraA01g042880.3C	overlapEnd	Bra040117	AT3G04600.3	ath	AT3G04600			tRNA synthetase class I (W and Y) family protein (EC:6.1.1.2)	K01867 tryptophanyl-tRNA synthetase [EC:6.1.1.2]	GO:0000166; GO:0004812; GO:0005524; GO:0006418	nucleotide binding; aminoacyl-tRNA ligase activity; ATP binding; tRNA aminoacylation for protein translation	molecular_function; molecular_function; molecular_function; biological_process
A01	28581600	28583599	island_1421	2000	1.81418	50	BraA01g042940.3C	includeFeature	Bra040122	AT3G04730.1	ath	AT3G04730	IAA16	IAA16	transcription factor		GO:0005515; GO:0005634; GO:0006355	protein binding; nucleus; regulation of transcription, DNA-templated	molecular_function; cellular_component; biological_process
A01	28587800	28588799	island_1422	1000	2.95971	50
A01	28590000	28591599	island_1423	1600	2.8502	50	BraA01g042960.3C	includeFeature	Bra040124	AT3G04660.1	ath	AT3G04660			F-box family protein
A01	28593600	28606199	island_1424	12600	1.68007	50	BraA01g042970.3C	includeFeature	Bra040128	AT3G04660.1	ath	AT3G04660			F-box family protein		GO:0005515	protein binding	molecular_function
A01	28593600	28606199	island_1424	12600	1.68007	50	BraA01g042980.3C	includeFeature	Bra040129		ath	AT3G04640			glycine-rich protein
A01	28639800	28641799	island_1425	2000	0.903117	33.6126	BraA01g043020.3C	includeFeature			ath	AT5G59920	ULI3	ULI3	diacylglycerol binding / heme binding
A01	28653600	28654399	island_1426	800	3.12257	50
A01	28655200	28662199	island_1427	7000	1.9891	50	BraA01g043060.3C	includeFeature	Bra040135	AT3G04570.1	ath	AT3G04570			DNA-binding protein-related
A01	28655200	28662199	island_1427	7000	1.9891	50	BraA01g043070.3C	includeFeature	Bra040136	AT3G04550.1	ath	AT3G04550			hypothetical protein
A01	28663000	28666199	island_1428	3200	2.99024	50	BraA01g043080.3C	includeFeature	Bra040137	AT3G04510.1	ath	AT3G04510	LSH2	LSH2 (LIGHT SENSITIVE HYPOCOTYLS 2)
A01	28667600	28670199	island_1429	2600	0.827429	50
A01	28689400	28692599	island_1430	3200	1.60623	50	BraA01g043140.3C	includeFeature	Bra040143	AT2G43220.1	ath	AT2G43220			DC1 domain-containing protein		GO:0035556	intracellular signal transduction	biological_process
A01	28706400	28710999	island_1431	4600	0.523493	42.9727	BraA01g043180.3C	overlapStart	Bra040147	AT3G04110.1	ath	AT3G04110	GLR1.1	GLR1.1 (GLUTAMATE RECEPTOR 1.1)	cation channel/ intracellular ligand-gated ion channel	K05387 glutamate receptor, ionotropic, other eukaryote	GO:0004970; GO:0016020	ionotropic glutamate receptor activity; membrane	molecular_function; cellular_component
A01	28706400	28710999	island_1431	4600	0.523493	42.9727	BraA01g043190.3C	includeFeature	Bra040148		ath	AT3G04100	AGL57	AGL57	DNA binding / transcription factor
A01	28723400	28726199	island_1432	2800	0.398889	11.2126	BraA01g043220.3C	overlapEnd	Bra021699
A01	28733000	28738999	island_1433	6000	1.43948	50	BraA01g043240.3C	includeFeature	Bra040153	AT3G04060.1	ath	AT3G04060		anac046 (Arabidopsis NAC domain containing protein 46)	transcription factor		GO:0003677; GO:0006355	DNA binding; regulation of transcription, DNA-templated	molecular_function; biological_process
A01	28760600	28768199	island_1434	7600	2.07902	50	BraA01g043250.3C	includeFeature	Bra036411	AT3G04050.1	ath	AT3G04050			pyruvate kinase, putative (EC:2.7.1.40)	K00873 pyruvate kinase [EC:2.7.1.40]	GO:0003824	catalytic activity	molecular_function
A01	28760600	28768199	island_1434	7600	2.07902	50	BraA01g043260.3C	overlapStart	Bra036412	AT3G04030.3	ath	AT3G04030			myb family transcription factor		GO:0003677	DNA binding	molecular_function
A01	28771000	28772399	island_1435	1400	0.983074	50	BraA01g043270.3C	overlapStart	Bra036413	AT1G65850.1	ath	AT5G11250			disease resistance protein (TIR-NBS-LRR class), putative		GO:0005515; GO:0007165	protein binding; signal transduction	molecular_function; biological_process
A01	28775800	28779599	island_1436	3800	1.77508	50	BraA01g043280.3C	includeFeature	Bra036414		ath	AT3G10195			hypothetical protein		GO:0009878; GO:0046872	nodule morphogenesis; metal ion binding	biological_process; molecular_function
A01	28775800	28779599	island_1436	3800	1.77508	50	BraA01g043290.3C	includeFeature	Bra036416	AT3G03990.1	ath	AT3G03990			esterase/lipase/thioesterase family protein		GO:0010223; GO:1901601	secondary shoot formation; strigolactone biosynthetic process	biological_process; biological_process
A01	28804800	28806199	island_1437	1400	1.94199	50
A01	28841600	28855599	island_1438	14000	1.95149	50	BraA01g043460.3C	includeFeature	Bra036434		ath	AT3G62850			zinc finger protein-related		GO:0005777; GO:0010468	peroxisome; regulation of gene expression	cellular_component; biological_process
A01	28841600	28855599	island_1438	14000	1.95149	50	BraA01g043470.3C	includeFeature	Bra036436	AT3G03760.1	ath	AT3G03760	LBD20	LBD20 (LOB DOMAIN-CONTAINING PROTEIN 20)			GO:0003676; GO:0005515	nucleic acid binding; protein binding	molecular_function; molecular_function
A01	28876400	28881199	island_1439	4800	1.69245	50	BraA01g043520.3C	includeFeature	Bra036441	AT3G03730.1	ath	AT3G03730			F-box family protein		GO:0005515	protein binding	molecular_function
A01	28876400	28881199	island_1439	4800	1.69245	50	BraA01g043530.3C	overlapStart	Bra036442	AT3G03690.1	ath	AT3G03690	UNE7	UNE7 (unfertilized embryo sac 7)	acetylglucosaminyltransferase/ transferase, transferring glycosyl groups		GO:0008375; GO:0016020	acetylglucosaminyltransferase activity; membrane	molecular_function; cellular_component
A01	28886600	28900199	island_1440	13600	1.61106	50	BraA01g043540.3C	overlapStart	Bra036444	AT3G03680.1	ath	AT3G03680			C2 domain-containing protein
A01	28886600	28900199	island_1440	13600	1.61106	50	BraA01g043550.3C	includeFeature	Bra036445	AT5G17820.1	ath	AT5G17820			peroxidase 57 (PER57) (P57) (PRXR10)	K00430 peroxidase [EC:1.11.1.7]	GO:0004601; GO:0006979; GO:0020037; GO:0055114	peroxidase activity; response to oxidative stress; heme binding; oxidation-reduction process	molecular_function; biological_process; molecular_function; biological_process
A01	28902600	28908999	island_1441	6400	2.12768	50	BraA01g043560.3C	includeFeature	Bra036446	AT3G03660.2	ath	AT3G03660	WOX11	WOX11 (WUSCHEL related homeobox 11)	DNA binding / transcription factor		GO:0003677	DNA binding	molecular_function
A01	28915000	28920399	island_1442	5400	1.09778	50	BraA01g043580.3C	overlapEnd	Bra036448	AT3G03630.1	ath	AT3G03630	CS26	CS26	cysteine synthase	K01738 cysteine synthase A [EC:2.5.1.47]	GO:0006535	cysteine biosynthetic process from serine	biological_process
A01	28915000	28920399	island_1442	5400	1.09778	50	BraA01g043590.3C	overlapStart	Bra036449	AT3G03620.1	ath	AT3G03620			MATE efflux family protein
A01	28936200	28938599	island_1443	2400	2.45914	50	BraA01g043630.3C	overlapEnd	Bra021355	AT3G03530.1	ath	AT3G03530	NPC4	NPC4 (NONSPECIFIC PHOSPHOLIPASE C4)	hydrolase, acting on ester bonds / phospholipase C	K01114 phospholipase C [EC:3.1.4.3]	GO:0003824; GO:0008152; GO:0016788	catalytic activity; metabolic process; hydrolase activity, acting on ester bonds	molecular_function; biological_process; molecular_function
A01	28942600	28943799	island_1444	1200	1.08101	50	BraA01g043650.3C	includeFeature	Bra021357	AT3G03460.1	ath	AT3G03460			hypothetical protein
A01	28959800	28960599	island_1445	800	1.65356	50	BraA01g043700.3C	includeFeature	Bra021362	AT3G03341.1	ath	AT3G03341			hypothetical protein
A01	28965200	28968799	island_1446	3600	1.67493	50	BraA01g043710.3C	overlapEnd	Bra021363	AT3G03260.1	ath	AT3G03260	HDG8	HDG8 (HOMEODOMAIN GLABROUS 8)	DNA binding / transcription factor	K09338 homeobox-leucine zipper protein	GO:0003677; GO:0008289	DNA binding; lipid binding	molecular_function; molecular_function
A01	28975000	28979799	island_1447	4800	1.97583	50	BraA01g043730.3C	includeFeature	Bra021364	AT3G03230.1	ath	AT3G03230			esterase/lipase/thioesterase family protein
A01	28975000	28979799	island_1447	4800	1.97583	50	BraA01g043740.3C	includeFeature	Bra021364	AT3G03230.1	ath	AT3G03230			esterase/lipase/thioesterase family protein
A01	28986400	28989799	island_1448	3400	2.45235	50	BraA01g043760.3C	includeFeature	Bra021366	AT3G03200.1	ath	AT3G03200		anac045 (Arabidopsis NAC domain containing protein 45)	transcription factor		GO:0003677; GO:0006355	DNA binding; regulation of transcription, DNA-templated	molecular_function; biological_process
A01	28986400	28989799	island_1448	3400	2.45235	50	BraA01g043770.3C	overlapEnd	Bra021367	AT3G03180.1	ath	AT3G03180			Got1-like family protein		GO:0016192	vesicle-mediated transport	biological_process
A01	29032600	29033199	island_1449	600	0.88054	19.0817	BraA01g043790.3C	overlapStart	Bra021368	AT3G03170.1	ath	AT3G03170			hypothetical protein
A01	29090400	29099199	island_1450	8800	1.82738	50	BraA01g043960.3C	includeFeature	Bra021382	AT3G02940.1	ath	AT3G02940	MYB107	MYB107 (myb domain protein 107)	DNA binding / transcription factor	K09422 myb proto-oncogene protein, plant	GO:0003677	DNA binding	molecular_function
A01	29100800	29104599	island_1451	3800	0.80403	50	BraA01g043970.3C	includeFeature	Bra021383	AT3G02930.1	ath	AT3G02930			hypothetical protein
A01	29161200	29164999	island_1452	3800	2.17741	50	BraA01g044110.3C	includeFeature	Bra021425
A01	29161200	29164999	island_1452	3800	2.17741	50	BraA01g044120.3C	includeFeature	Bra021424
A01	29182800	29184599	island_1453	1800	2.43233	50
A01	29282000	29287799	island_1454	5800	1.97008	50	BraA01g044350.3C	includeFeature	Bra039175	AT3G02450.1	ath	AT3G02450			cell division protein ftsH, putative
A01	29282000	29287799	island_1454	5800	1.97008	50	BraA01g044360.3C	includeFeature	Bra021459	AT3G02440.1	ath	AT3G02440			hypothetical protein
A01	29282000	29287799	island_1454	5800	1.97008	50	BraA01g044370.3C	includeFeature	Bra021460	AT3G02430.1	ath	AT3G02430			hypothetical protein
A01	29288600	29288999	island_1455	400	1.39388	39.0612
A01	29318200	29324999	island_1456	6800	2.19833	50	BraA01g044460.3C	includeFeature	Bra021470	AT3G02310.1	ath	AT3G02310	SEP2	SEP2 (SEPALLATA 2)	DNA binding / protein binding / transcription factor		GO:0003700; GO:0005634; GO:0006355	sequence-specific DNA binding transcription factor activity; nucleus; regulation of transcription, DNA-templated	molecular_function; cellular_component; biological_process
A01	29326200	29330399	island_1457	4200	1.6062	50	BraA01g044470.3C	includeFeature	Bra021471	AT3G44290.1	ath	AT3G44290		anac060 (Arabidopsis NAC domain containing protein 60)	transcription factor		GO:0003677; GO:0006355	DNA binding; regulation of transcription, DNA-templated	molecular_function; biological_process
A01	29364400	29368599	island_1458	4200	1.67952	50	BraA01g044510.3C	includeFeature	Bra021476	AT3G02180.2	ath	AT5G15600	SP1L4	SP1L4 (SPIRAL1-LIKE4)
A01	29379200	29381399	island_1459	2200	0.917622	50	BraA01g044560.3C	overlapStart	Bra021480	AT3G01060.1	ath	AT3G01060			hypothetical protein
A01	29379200	29381399	island_1459	2200	0.917622	50	BraA01g044570.3C	includeFeature	Bra021481	AT3G01070.1	ath	AT3G01070			plastocyanin-like domain-containing protein		GO:0009055	electron carrier activity	molecular_function
A01	29385400	29386599	island_1460	1200	0.710486	18.8118	BraA01g044580.3C	overlapStart	Bra041128	AT3G01085.1	ath	AT3G01085			protein kinase family protein		GO:0004672; GO:0005524; GO:0006468	protein kinase activity; ATP binding; protein phosphorylation	molecular_function; molecular_function; biological_process
A01	29413600	29413999	island_1461	400	1.41739	32.2407
A01	29415600	29416199	island_1462	600	1.75874	50	BraA01g044640.3C	overlapEnd	Bra021487	AT3G01180.1	osa	4330709	Os02g0744700			K00703 starch synthase [EC:2.4.1.21]
A01	29418600	29420399	island_1463	1800	2.17771	50	BraA01g044650.3C	overlapEnd	Bra021488	AT3G01190.1	ath	AT3G01190			peroxidase 27 (PER27) (P27) (PRXR7)	K00430 peroxidase [EC:1.11.1.7]	GO:0004601; GO:0006979; GO:0020037; GO:0055114	peroxidase activity; response to oxidative stress; heme binding; oxidation-reduction process	molecular_function; biological_process; molecular_function; biological_process
A01	29445400	29445799	island_1464	400	1.25793	30.7128
A01	29474200	29479399	island_1465	5200	1.30096	50	BraA01g044790.3C	includeFeature	Bra040700	AT3G01680.1	ath	AT3G01680			hypothetical protein
A01	29577000	29580999	island_1466	4000	1.47499	50	BraA01g044950.3C	includeFeature	Bra040506	AT3G01270.1	ath	AT3G01270			pectate lyase family protein	K01728 pectate lyase [EC:4.2.2.2]
A01	29584600	29591399	island_1467	6800	2.19028	50	BraA01g044960.3C	includeFeature	Bra040505	AT5G15130.1	ath	AT5G15130	WRKY72	WRKY72	transcription factor		GO:0003700; GO:0006355; GO:0043565	sequence-specific DNA binding transcription factor activity; regulation of transcription, DNA-templated; sequence-specific DNA binding	molecular_function; biological_process; molecular_function
A01	29584600	29591399	island_1467	6800	2.19028	50	BraA01g044970.3C	includeFeature	Bra040504	AT3G01250.1	ath	AT3G01250			hypothetical protein
A01	29584600	29591399	island_1467	6800	2.19028	50	BraA01g044980.3C	includeFeature	Bra040503	AT3G01240.1	ath	AT3G01240			hypothetical protein
A02	1000	1799	island_1468	800	0.596685	13.7873
A02	12400	18599	island_1469	6200	1.23188	50	BraA02g000030.3C	includeFeature	Bra028918	AT5G01900.1	ath	AT5G01900	WRKY62	WRKY62	transcription factor		GO:0003700; GO:0006355; GO:0043565	sequence-specific DNA binding transcription factor activity; regulation of transcription, DNA-templated; sequence-specific DNA binding	molecular_function; biological_process; molecular_function
A02	43400	48399	island_1470	5000	0.953547	50	BraA02g000080.3C	includeFeature	Bra028914	AT5G01860.1	ath	AT5G01860			zinc finger (C2H2 type) family protein		GO:0003676	nucleic acid binding	molecular_function
A02	110600	113799	island_1471	3200	1.1203	50	BraA02g000130.3C	includeFeature	Bra028910	AT5G01750.2	ath	AT5G01750			hypothetical protein
A02	116000	117799	island_1472	1800	0.853259	50
A02	124800	125399	island_1473	600	0.285005	2.66143	BraA02g000140.3C	includeFeature	Bra028909	AT5G01740.1	ath	AT5G01740			hypothetical protein
A02	147200	149199	island_1474	2000	1.16007	50	BraA02g000170.3C	overlapEnd	Bra028907	AT5G01550.1	ath	AT5G01550		LECRKA4.2 (LECTIN RECEPTOR KINASE A4.1)	ATP binding / kinase/ protein kinase/ protein serine/threonine kinase/ sugar binding		GO:0004672; GO:0005524; GO:0006468; GO:0030246	protein kinase activity; ATP binding; protein phosphorylation; carbohydrate binding	molecular_function; molecular_function; biological_process; molecular_function
A02	175200	180199	island_1475	5000	2.34746	50	BraA02g000240.3C	includeFeature	Bra028899	AT5G01380.1	ath	AT5G01380			transcription factor		GO:0003700; GO:0005634; GO:0006351; GO:0006355; GO:0043565	sequence-specific DNA binding transcription factor activity; nucleus; transcription, DNA-templated; regulation of transcription, DNA-templated; sequence-specific DNA binding	molecular_function; cellular_component; biological_process; biological_process; molecular_function
A02	175200	180199	island_1475	5000	2.34746	50	BraA02g000250.3C	includeFeature	Bra028898	AT5G01370.1	ath	AT5G01370			hypothetical protein
A02	183800	185999	island_1476	2200	0.186566	2.87416	BraA02g000260.3C	includeFeature	Bra028897	AT5G01360.1	pop	POPTR_668061			hypothetical protein
A02	190200	202399	island_1477	12200	1.90548	50	BraA02g000270.3C	includeFeature	Bra028896	AT5G01320.1	ath	AT5G01320			pyruvate decarboxylase, putative (EC:4.1.1.1)	K01568 pyruvate decarboxylase [EC:4.1.1.1]	GO:0000287; GO:0003824; GO:0016831; GO:0030976	magnesium ion binding; catalytic activity; carboxy-lyase activity; thiamine pyrophosphate binding	molecular_function; molecular_function; molecular_function; molecular_function
A02	190200	202399	island_1477	12200	1.90548	50	BraA02g000280.3C	includeFeature	Bra028895	AT5G01310.1	ath	AT5G01310			basic helix-loop-helix (bHLH) family protein	K10863 aprataxin [EC:3.-.-.-]	GO:0046983	protein dimerization activity	molecular_function
A02	190200	202399	island_1477	12200	1.90548	50	BraA02g000290.3C	includeFeature	Bra028894	AT5G01280.1	ath	AT5G01280			hypothetical protein
A02	213600	215799	island_1478	2200	1.98211	50	BraA02g000310.3C	includeFeature	Bra028892	AT5G01200.1	ath	AT5G01200			myb family transcription factor		GO:0003677	DNA binding	molecular_function
A02	218200	222399	island_1479	4200	1.65656	50	BraA02g000320.3C	includeFeature	Bra028891	AT5G01190.1	ath	AT5G01190	LAC10	LAC10 (laccase 10)	laccase		GO:0005507; GO:0016491; GO:0055114	copper ion binding; oxidoreductase activity; oxidation-reduction process	molecular_function; molecular_function; biological_process
A02	223600	225799	island_1480	2200	1.61098	50	BraA02g000330.3C	includeFeature	Bra028890
A02	241400	248599	island_1481	7200	2.14477	50	BraA02g000370.3C	includeFeature	Bra028886	AT5G01060.1	ath	AT5G01060			protein kinase family protein		GO:0005515	protein binding	molecular_function
A02	241400	248599	island_1481	7200	2.14477	50	BraA02g000380.3C	includeFeature	Bra028885	AT5G01040.1	ath	AT5G01040	LAC8	LAC8 (laccase 8)	laccase		GO:0005507; GO:0016491; GO:0055114	copper ion binding; oxidoreductase activity; oxidation-reduction process	molecular_function; molecular_function; biological_process
A02	249600	251199	island_1482	1600	2.42519	50	BraA02g000390.3C	includeFeature	Bra028884		ath	AT2G26370			MD-2-related lipid recognition domain-containing protein / ML domain-containing protein
A02	252600	253399	island_1483	800	1.42259	50
A02	254800	262199	island_1484	7400	2.04168	50	BraA02g000400.3C	includeFeature	Bra028883	AT5G02030.1	ath	AT5G02030	RPL	RPL (REPLUMLESS)	DNA binding / sequence-specific DNA binding / transcription factor		GO:0003677; GO:0006355	DNA binding; regulation of transcription, DNA-templated	molecular_function; biological_process
A02	266800	269799	island_1485	3000	0.294439	9.30403	BraA02g000420.3C	includeFeature	Bra028881	AT5G02190.1	ath	AT5G02190	PCS1	PCS1 (PROMOTION OF CELL SURVIVAL 1)	aspartic-type endopeptidase/ peptidase		GO:0004190; GO:0006508	aspartic-type endopeptidase activity; proteolysis	molecular_function; biological_process
A02	266800	269799	island_1485	3000	0.294439	9.30403	BraA02g000430.3C	overlapEnd	Bra028880		ath	AT5G02220			hypothetical protein
A02	274400	276199	island_1486	1800	0.921935	50
A02	279600	289399	island_1487	9800	1.56495	50	BraA02g000450.3C	includeFeature	Bra028878	AT5G02260.1	ath	AT5G02260		ATEXPA9 (ARABIDOPSIS THALIANA EXPANSIN A9)			GO:0005576; GO:0009664	extracellular region; plant-type cell wall organization	cellular_component; biological_process
A02	279600	289399	island_1487	9800	1.56495	50	BraA02g000460.3C	overlapEnd	Bra028877	AT5G02290.2	ath	AT5G02290	NAK	NAK	ATP binding / kinase/ protein kinase/ protein serine/threonine kinase/ protein tyrosine kinase		GO:0004672; GO:0005524; GO:0006468	protein kinase activity; ATP binding; protein phosphorylation	molecular_function; molecular_function; biological_process
A02	314600	317799	island_1488	3200	0.918455	50	BraA02g000490.3C	overlapStart	Bra028874	AT5G02430.1	ath	AT5G02430			WD-40 repeat family protein		GO:0005515	protein binding	molecular_function
A02	324400	326199	island_1489	1800	1.59493	50
A02	327200	332399	island_1490	5200	2.71462	50	BraA02g000510.3C	includeFeature	Bra028872	AT5G02460.1	ath	AT5G02460			Dof-type zinc finger domain-containing protein		GO:0003677; GO:0006355	DNA binding; regulation of transcription, DNA-templated	molecular_function; biological_process
A02	336400	338399	island_1491	2000	0.750556	50	BraA02g000530.3C	includeFeature	Bra028870		ath	AT5G02550			hypothetical protein
A02	340800	343999	island_1492	3200	0.842144	50	BraA02g000540.3C	overlapEnd	Bra028869	AT5G02560.1	ath	AT5G02560	HTA12	HTA12	DNA binding	K11251 histone H2A	GO:0003677; GO:0046982	DNA binding; protein heterodimerization activity	molecular_function; molecular_function
A02	340800	343999	island_1492	3200	0.842144	50	BraA02g000550.3C	includeFeature	Bra022548
A02	351600	356799	island_1493	5200	1.07435	50	BraA02g000580.3C	includeFeature	Bra028866	AT5G02750.1	ath	AT5G02750			zinc finger (C3HC4-type RING finger) family protein
A02	362000	363999	island_1494	2000	0.986988	50	BraA02g000610.3C	inside	Bra028863	AT5G02790.1	ath	AT5G02790			In2-1 protein, putative		GO:0005515	protein binding	molecular_function
A02	381800	389599	island_1495	7800	1.69981	50	BraA02g000650.3C	overlapStart	Bra028859	AT5G02890.1	ath	AT5G02890			transferase family protein		GO:0016747	transferase activity, transferring acyl groups other than amino-acyl groups	molecular_function
A02	381800	389599	island_1495	7800	1.69981	50	BraA02g000660.3C	includeFeature	Bra028858	AT5G02890.1	ath	AT5G02890			transferase family protein		GO:0016747	transferase activity, transferring acyl groups other than amino-acyl groups	molecular_function
A02	381800	389599	island_1495	7800	1.69981	50	BraA02g000670.3C	overlapStart	Bra028857	AT5G02950.1	ath	AT5G02950			PWWP domain-containing protein
A02	413200	414399	island_1496	1200	0.509074	12.164	BraA02g000750.3C	includeFeature	Bra028849		ath	AT5G03120			hypothetical protein
A02	432000	435799	island_1497	3800	1.03709	50	BraA02g000790.3C	overlapStart	Bra028845	AT5G03500.3	ath	AT5G03500			transcription coactivator
A02	432000	435799	island_1497	3800	1.03709	50	BraA02g000800.3C	includeFeature	Bra028844	AT5G03260.1	ath	AT5G03260	LAC11	LAC11 (laccase 11)	laccase		GO:0005507; GO:0016491; GO:0055114	copper ion binding; oxidoreductase activity; oxidation-reduction process	molecular_function; molecular_function; biological_process
A02	436800	441199	island_1498	4400	1.29087	50	BraA02g000810.3C	includeFeature	Bra028843	AT2G37210.1	ath	AT2G37210			hypothetical protein
A02	444800	448999	island_1499	4200	1.42044	50	BraA02g000840.3C	includeFeature	Bra028841	AT5G03310.1	ath	AT5G03310			auxin-responsive family protein		GO:0009733	response to auxin	biological_process
A02	499200	503399	island_1500	4200	1.53617	50	BraA02g000950.3C	includeFeature	Bra028831	AT5G03510.1	ath	AT5G03510			zinc finger (C2H2 type) family protein		GO:0003676	nucleic acid binding	molecular_function
A02	509400	517799	island_1501	8400	0.280862	34.6384	BraA02g000970.3C	overlapEnd	Bra028829	AT5G03540.2	ath	AT5G03540		ATEXO70A1 (exocyst subunit EXO70 family protein A1)	protein binding	K07195 exocyst complex component 7
A02	509400	517799	island_1501	8400	0.280862	34.6384	BraA02g000980.3C	includeFeature	Bra028828
A02	509400	517799	island_1501	8400	0.280862	34.6384	BraA02g000990.3C	includeFeature	Bra028828		ath	AT2G42470			meprin and TRAF homology domain-containing protein / MATH domain-containing protein
A02	520000	525199	island_1502	5200	1.21182	50	BraA02g001010.3C	includeFeature	Bra028826	AT5G03610.1	ath	AT5G03610			GDSL-motif lipase/hydrolase family protein		GO:0016788	hydrolase activity, acting on ester bonds	molecular_function
A02	520000	525199	island_1502	5200	1.21182	50	BraA02g001020.3C	overlapStart	Bra028825	AT5G03610.1	ath	AT5G03610			GDSL-motif lipase/hydrolase family protein		GO:0016788	hydrolase activity, acting on ester bonds	molecular_function
A02	530200	543199	island_1503	13000	0.779695	50	BraA02g001030.3C	overlapEnd	Bra028825	AT5G03620.1	ath	AT5G03620			subtilase family protein		GO:0004252; GO:0006508	serine-type endopeptidase activity; proteolysis	molecular_function; biological_process
A02	544600	546199	island_1504	1600	0.817733	50
A02	548200	554599	island_1505	6400	2.18535	50	BraA02g001040.3C	includeFeature	Bra028824	AT5G03680.1	ath	AT5G03680	PTL	PTL (PETAL LOSS)	transcription factor
A02	561400	562999	island_1506	1600	0.690007	29.4455	BraA02g001050.3C	includeFeature	Bra028823
A02	561400	562999	island_1506	1600	0.690007	29.4455	BraA02g001060.3C	overlapStart	Bra028822	AT5G03720.1	ath	AT5G03720	AT-HSFA3		DNA binding / transcription factor
A02	577800	580399	island_1507	2600	1.19557	50	BraA02g001070.3C	includeFeature	Bra028820	AT5G03790.1	ath	AT5G03790	HB51	HB51	DNA binding / sequence-specific DNA binding / transcription factor		GO:0003677; GO:0006355; GO:0043565	DNA binding; regulation of transcription, DNA-templated; sequence-specific DNA binding	molecular_function; biological_process; molecular_function
A02	577800	580399	island_1507	2600	1.19557	50	BraA02g001080.3C	overlapEnd	Bra028819	AT5G03800.1	ath	AT5G03800	EMB175	EMB175 (EMBRYO DEFECTIVE 175)	catalytic		GO:0005515; GO:0008270	protein binding; zinc ion binding	molecular_function; molecular_function
A02	582400	586199	island_1508	3800	1.80566	50	BraA02g001080.3C	overlapStart	Bra028819	AT5G03800.1	ath	AT5G03800	EMB175	EMB175 (EMBRYO DEFECTIVE 175)	catalytic		GO:0005515; GO:0008270	protein binding; zinc ion binding	molecular_function; molecular_function
A02	582400	586199	island_1508	3800	1.80566	50	BraA02g001090.3C	includeFeature	Bra028818	AT5G03820.1	ath	AT5G03820			GDSL-motif lipase/hydrolase family protein		GO:0016788	hydrolase activity, acting on ester bonds	molecular_function
A02	587600	589999	island_1509	2400	1.93276	50	BraA02g001100.3C	includeFeature	Bra028815	AT5G03840.1	ath	AT5G03840	TFL1	TFL1 (TERMINAL FLOWER 1)	phosphatidylethanolamine binding		GO:0003712; GO:0009910	transcription cofactor activity; negative regulation of flower development	molecular_function; biological_process
A02	599600	601799	island_1510	2200	1.36576	50
A02	618400	624799	island_1511	6400	1.60583	50	BraA02g001170.3C	includeFeature	Bra028808
A02	618400	624799	island_1511	6400	1.60583	50	BraA02g001180.3C	includeFeature	Bra028808		pop	POPTR_240215			hypothetical protein		GO:0005777; GO:0010468	peroxisome; regulation of gene expression	cellular_component; biological_process
A02	618400	624799	island_1511	6400	1.60583	50	BraA02g001190.3C	overlapEnd	Bra028807	AT5G03960.1	ath	AT5G03960	IQD12	IQD12 (IQ-domain 12)	calmodulin binding		GO:0005515	protein binding	molecular_function
A02	633600	644599	island_1512	11000	2.23671	50	BraA02g001210.3C	overlapEnd	Bra028805	AT5G04040.1	ath	AT5G04040	SDP1	SDP1 (SUGAR-DEPENDENT1)	triacylglycerol lipase	K14674 TAG lipase / steryl ester hydrolase / phospholipase A2 / LPA acyltransferase [EC:3.1.1.3 3.1.1.13 3.1.1.4 2.3.1.51]	GO:0004806; GO:0006629; GO:0008152	triglyceride lipase activity; lipid metabolic process; metabolic process	molecular_function; biological_process; biological_process
A02	633600	644599	island_1512	11000	2.23671	50	BraA02g001220.3C	includeFeature	Bra028804		ath	AT5G04080			hypothetical protein
A02	633600	644599	island_1512	11000	2.23671	50	BraA02g001230.3C	includeFeature	Bra028803	AT5G04120.1	ath	AT5G04120			phosphoglycerate/bisphosphoglycerate mutase family protein	K01834 phosphoglycerate mutase [EC:5.4.2.1]	GO:0003824; GO:0008152	catalytic activity; metabolic process	molecular_function; biological_process
A02	645800	660799	island_1513	15000	2.81443	50	BraA02g001240.3C	includeFeature	Bra028802
A02	645800	660799	island_1513	15000	2.81443	50	BraA02g001250.3C	includeFeature	Bra028801		pop	POPTR_240215			hypothetical protein		GO:0005777; GO:0010468	peroxisome; regulation of gene expression	cellular_component; biological_process
A02	645800	660799	island_1513	15000	2.81443	50	BraA02g001260.3C	includeFeature	Bra028800		pop	POPTR_240215			hypothetical protein		GO:0005777; GO:0010468	peroxisome; regulation of gene expression	cellular_component; biological_process
A02	645800	660799	island_1513	15000	2.81443	50	BraA02g001270.3C	includeFeature	Bra028799		ath	AT3G61090			hypothetical protein		GO:0005777; GO:0010468	peroxisome; regulation of gene expression	cellular_component; biological_process
A02	645800	660799	island_1513	15000	2.81443	50	BraA02g001280.3C	includeFeature	Bra028798
A02	663400	664399	island_1514	1000	1.9708	50
A02	670400	683799	island_1515	13400	2.55682	50	BraA02g001290.3C	overlapStart	Bra028796	AT5G04130.1	rcu	RCOM_0692980			DNA gyrase subunit B, putative (EC:5.99.1.3)	K02470 DNA gyrase subunit B [EC:5.99.1.3]	GO:0003677; GO:0003918; GO:0005524; GO:0006265	DNA binding; DNA topoisomerase type II (ATP-hydrolyzing) activity; ATP binding; DNA topological change	molecular_function; molecular_function; molecular_function; biological_process
A02	670400	683799	island_1515	13400	2.55682	50	BraA02g001300.3C	includeFeature	Bra028795	AT5G04190.1	ath	AT5G04190	PKS4	PKS4 (phytochrome kinase substrate 4)
A02	670400	683799	island_1515	13400	2.55682	50	BraA02g001310.3C	includeFeature	Bra028794	AT5G04200.1	ath	AT5G04200	AtMC9	AtMC9 (metacaspase 9)	cysteine-type peptidase
A02	670400	683799	island_1515	13400	2.55682	50	BraA02g001320.3C	includeFeature	Bra028793	AT5G04230.1	ath	AT5G04230	PAL3	PAL3 (PHENYL ALANINE AMMONIA-LYASE 3)	phenylalanine ammonia-lyase (EC:4.3.1.5 4.3.1.24)	K10775 phenylalanine ammonia-lyase [EC:4.3.1.24]	GO:0003824	catalytic activity	molecular_function
A02	688000	697199	island_1516	9200	1.46671	50	BraA02g001330.3C	overlapStart	Bra028951	AT1G14800.1	ath	AT1G14800			hypothetical protein
A02	688000	697199	island_1516	9200	1.46671	50	BraA02g001340.3C	includeFeature	Bra028792
A02	688000	697199	island_1516	9200	1.46671	50	BraA02g001350.3C	overlapStart			ath	AT5G04280			glycine-rich RNA-binding protein
A02	699800	702999	island_1517	3200	0.58483	50
A02	706000	709599	island_1518	3600	1.91585	50	BraA02g001360.3C	includeFeature	Bra028791	AT5G04390.1	ath	AT5G04390			zinc finger (C2H2 type) family protein		GO:0003676	nucleic acid binding	molecular_function
A02	720800	722599	island_1519	1800	1.24219	50
A02	726000	730199	island_1520	4200	1.81049	50
A02	731000	740599	island_1521	9600	2.47072	50	BraA02g001390.3C	includeFeature	Bra028787	AT5G04500.1	ath	AT5G04500			glycosyltransferase family protein 47
A02	731000	740599	island_1521	9600	2.47072	50	BraA02g001400.3C	includeFeature	Bra028786	AT5G04530.1	ath	AT5G04530	KCS19	KCS19 (3-KETOACYL-COA SYNTHASE 19)	acyltransferase/ catalytic/ transferase, transferring acyl groups other than amino-acyl groups		GO:0003824; GO:0008152	catalytic activity; metabolic process	molecular_function; biological_process
A02	762600	766399	island_1522	3800	1.73794	50	BraA02g001460.3C	includeFeature	Bra028780	AT5G04760.1	ath	AT5G04760			myb family transcription factor		GO:0003677	DNA binding	molecular_function
A02	771400	774799	island_1523	3400	1.04067	50	BraA02g001490.3C	overlapStart	Bra028777	AT5G04820.1	ath	AT5G04820	OFP13	OFP13 (ARABIDOPSIS THALIANA OVATE FAMILY PROTEIN 13)
A02	775600	778199	island_1524	2600	1.01773	50	BraA02g001500.3C	includeFeature	Bra028777	AT5G04890.1	ath	AT5G04890	RTM2	RTM2 (RESTRICTED TEV MOVEMENT 2)
A02	775600	778199	island_1524	2600	1.01773	50	BraA02g001510.3C	includeFeature		AT5G04920.1	ath	AT5G04920			vacuolar protein sorting 36 family protein / VPS36 family protein	K12190 ESCRT-II complex subunit VPS36
A02	780400	782399	island_1525	2000	2.54426	50	BraA02g001520.3C	overlapEnd	Bra028776	AT5G04940.2	ath	AT5G04940	SUVH1	SUVH1 (SU(VAR)3-9 HOMOLOG 1)	histone methyltransferase		GO:0005515; GO:0042393	protein binding; histone binding	molecular_function; molecular_function
A02	784000	784599	island_1526	600	0.533949	7.15669	BraA02g001530.3C	overlapEnd	Bra028775	AT5G04980.2	ath	AT5G04980			endonuclease/exonuclease/phosphatase family protein		GO:0046856	phosphatidylinositol dephosphorylation	biological_process
A02	791600	797199	island_1527	5600	2.59314	50	BraA02g001550.3C	includeFeature	Bra028773	AT5G05060.1	ath	AT5G05060			hypothetical protein
A02	791600	797199	island_1527	5600	2.59314	50	BraA02g001560.3C	includeFeature	Bra028772	AT5G05060.1	ath	AT5G05060			hypothetical protein
A02	791600	797199	island_1527	5600	2.59314	50	BraA02g001570.3C	includeFeature	Bra028771	AT5G05060.1	ath	AT5G05060			hypothetical protein
A02	803000	806199	island_1528	3200	2.41083	50	BraA02g001590.3C	overlapStart	Bra028769	AT3G44970.1	ath	AT3G44970			cytochrome P450 family protein		GO:0004497; GO:0005506; GO:0016705; GO:0020037; GO:0055114	monooxygenase activity; iron ion binding; oxidoreductase activity, acting on paired donors, with incorporation or reduction of molecular oxygen; heme binding; oxidation-reduction process	molecular_function; molecular_function; molecular_function; molecular_function; biological_process
A02	829600	834399	island_1529	4800	2.44483	50	BraA02g001640.3C	includeFeature	Bra028764	AT5G05260.1	ath	AT5G05260		CYP79A2 (CYTOCHROME P450 79A2)	oxidoreductase, acting on paired donors, with incorporation or reduction of molecular oxygen, NADH or NADPH as one donor, and incorporation of one atom of oxygen / oxygen binding	K12153 cytochrome P450, family 79, subfamily A, polypeptide 2 [EC:1.14.13.-]	GO:0005506; GO:0016705; GO:0020037; GO:0055114	iron ion binding; oxidoreductase activity, acting on paired donors, with incorporation or reduction of molecular oxygen; heme binding; oxidation-reduction process	molecular_function; molecular_function; molecular_function; biological_process
A02	840800	842599	island_1530	1800	1.44416	50	BraA02g001690.3C	includeFeature	Bra028763	AT5G05290.1	ath	AT5G05290		ATEXPA2 (ARABIDOPSIS THALIANA EXPANSIN A2)			GO:0005576; GO:0009664	extracellular region; plant-type cell wall organization	cellular_component; biological_process
A02	844800	851199	island_1531	6400	1.7467	50	BraA02g001710.3C	overlapStart	Bra028761	AT5G05340.1	ath	AT5G05340			peroxidase, putative	K00430 peroxidase [EC:1.11.1.7]	GO:0004601; GO:0006979; GO:0020037; GO:0055114	peroxidase activity; response to oxidative stress; heme binding; oxidation-reduction process	molecular_function; biological_process; molecular_function; biological_process
A02	852200	855599	island_1532	3400	1.81441	50	BraA02g001720.3C	includeFeature	Bra028760	AT5G05390.1	ath	AT5G05390	LAC12	LAC12 (laccase 12)	laccase		GO:0005507; GO:0016491; GO:0055114	copper ion binding; oxidoreductase activity; oxidation-reduction process	molecular_function; molecular_function; biological_process
A02	859200	860399	island_1533	1200	2.318	50	BraA02g001740.3C	includeFeature	Bra028758	AT5G05440.1	ath	AT5G05440			hypothetical protein	K14496 abscisic acid receptor PYR/PYL family
A02	868000	868799	island_1534	800	1.41334	50	BraA02g001760.3C	includeFeature	Bra028756	AT5G05500.1	ath	AT5G05500			pollen Ole e 1 allergen and extensin family protein
A02	899000	925199	island_1535	26200	1.77763	50	BraA02g001820.3C	includeFeature	Bra028752	AT5G05600.1	ath	AT5G05600			oxidoreductase, 2OG-Fe(II) oxygenase family protein (EC:1.14.11.9)		GO:0016491; GO:0055114	oxidoreductase activity; oxidation-reduction process	molecular_function; biological_process
A02	899000	925199	island_1535	26200	1.77763	50	BraA02g001830.3C	includeFeature	Bra028751	AT5G05690.1	pop	POPTR_656234	CYP90A6v1		cytochrome P450 probable 6-deoxocathasterone to 6-deoxoteasterone or cathasterone to teasterone	K09588 cytochrome P450, family 90, subfamily A, polypeptide 1 [EC:1.14.-.-]	GO:0005506; GO:0016705; GO:0020037; GO:0055114	iron ion binding; oxidoreductase activity, acting on paired donors, with incorporation or reduction of molecular oxygen; heme binding; oxidation-reduction process	molecular_function; molecular_function; molecular_function; biological_process
A02	899000	925199	island_1535	26200	1.77763	50	BraA02g001840.3C	includeFeature	Bra028749	AT3G11260.1	ath	AT3G11260	WOX5	WOX5 (WUSCHEL RELATED HOMEOBOX 5)	transcription factor		GO:0003677	DNA binding	molecular_function
A02	899000	925199	island_1535	26200	1.77763	50	BraA02g001850.3C	overlapStart	Bra028748	AT5G05780.1	ath	AT5G05780	RPN8A	RPN8A (RP NON-ATPASE SUBUNIT 8A)		K03038 26S proteasome regulatory subunit N8	GO:0005515	protein binding	molecular_function
A02	935800	942999	island_1536	7200	1.10778	50	BraA02g001870.3C	overlapEnd	Bra028746	AT5G05980.1	ath	AT5G05980	ATDFB	ATDFB (A. THALIANA DHFS-FPGS HOMOLOG B)	tetrahydrofolylpolyglutamate synthase (EC:6.3.2.17)	K01930 folylpolyglutamate synthase [EC:6.3.2.17]
A02	972800	974599	island_1537	1800	1.18403	50	BraA02g001950.3C	overlapStart	Bra028738	AT5G06230.1	ath	AT5G06230			hypothetical protein
A02	981000	983999	island_1538	3000	0.765314	50
A02	986800	987599	island_1539	800	1.46695	50	BraA02g001960.3C	includeFeature	Bra028737	AT5G06270.1	ath	AT5G06270			hypothetical protein
A02	990600	993199	island_1540	2600	1.42514	50
A02	994000	994999	island_1541	1000	0.74343	22.0422	BraA02g001970.3C	overlapEnd	Bra028736	AT5G06300.1	ath	AT5G06300			carboxy-lyase
A02	1001200	1001999	island_1542	800	0.711213	14.8449
A02	1002800	1006199	island_1543	3400	1.82746	50
A02	1009600	1018999	island_1544	9400	1.83109	50	BraA02g001990.3C	includeFeature	Bra028733	AT5G06380.1	ath	AT5G06380			hypothetical protein
A02	1009600	1018999	island_1544	9400	1.83109	50	BraA02g002000.3C	includeFeature	Bra028732	AT5G06480.1	ath	AT5G06480			MD-2-related lipid recognition domain-containing protein / ML domain-containing protein		GO:0032366	intracellular sterol transport	biological_process
A02	1009600	1018999	island_1544	9400	1.83109	50	BraA02g002010.3C	includeFeature	Bra028731	AT5G06490.1	ath	AT5G06490			zinc finger (C3HC4-type RING finger) family protein
A02	1009600	1018999	island_1544	9400	1.83109	50	BraA02g002020.3C	includeFeature	Bra028730	AT5G06500.1	ath	AT5G06500	AGL96	AGL96 (AGAMOUS-LIKE 96)	DNA binding / transcription factor
A02	1024600	1026799	island_1545	2200	0.758217	50	BraA02g002030.3C	overlapStart	Bra028729	AT5G06530.1	ath	AT5G06530			ABC transporter family protein		GO:0005524; GO:0016887	ATP binding; ATPase activity	molecular_function; molecular_function
A02	1045600	1049999	island_1546	4400	1.20191	50	BraA02g002080.3C	includeFeature	Bra028724	AT5G06650.1	ath	AT5G06650	GIS2	GIS2 (GLABROUS INFLORESCENCE STEMS 2)	nucleic acid binding / transcription factor/ zinc ion binding		GO:0003676	nucleic acid binding	molecular_function
A02	1045600	1049999	island_1546	4400	1.20191	50	BraA02g002090.3C	overlapEnd	Bra028723	AT5G06670.1	ath	AT5G06670			ATP binding / microtubule motor
A02	1062000	1064199	island_1547	2200	0.610491	29.4834	BraA02g002110.3C	overlapStart	Bra028721	AT5G06700.1	ath	AT5G06700			hypothetical protein
A02	1067200	1068399	island_1548	1200	1.68997	50	BraA02g002130.3C	includeFeature	Bra028719	AT5G06770.1	ath	AT5G06770			KH domain-containing protein / zinc finger (CCCH type) family protein		GO:0003723; GO:0046872	RNA binding; metal ion binding	molecular_function; molecular_function
A02	1069200	1075199	island_1549	6000	1.97291	50
A02	1076200	1077599	island_1550	1400	1.18938	50	BraA02g002140.3C	overlapStart	Bra028717	AT5G06800.1	ath	AT5G06800			myb family transcription factor		GO:0003677	DNA binding	molecular_function
A02	1099400	1102399	island_1551	3000	2.29844	50	BraA02g002200.3C	includeFeature	Bra028712	AT5G06990.1	ath	AT5G06990			hypothetical protein
A02	1099400	1102399	island_1551	3000	2.29844	50	BraA02g002210.3C	includeFeature	Bra028711	AT5G07010.1	ath	AT5G07010	ST2A	ST2A (SULFOTRANSFERASE 2A)	hydroxyjasmonate sulfotransferase/ sulfotransferase		GO:0008146	sulfotransferase activity	molecular_function
A02	1103200	1103999	island_1552	800	0.143365	1.57975
A02	1113200	1114799	island_1553	1600	1.28961	50	BraA02g002230.3C	includeFeature	Bra028709	AT5G07070.1	ath	AT5G07070	CIPK2	CIPK2 (CBL-INTERACTING PROTEIN KINASE 2)	ATP binding / kinase/ protein kinase/ protein serine/threonine kinase		GO:0004672; GO:0005524; GO:0006468	protein kinase activity; ATP binding; protein phosphorylation	molecular_function; molecular_function; biological_process
A02	1122400	1123599	island_1554	1200	0.910227	50
A02	1124400	1130599	island_1555	6200	1.77105	50	BraA02g002260.3C	includeFeature	Bra028706	AT5G07200.1	ath	AT5G07200	YAP169	YAP169	gibberellin 20-oxidase (EC:1.14.11.12)	K05282 gibberellin 20-oxidase [EC:1.14.11.12]	GO:0016491; GO:0055114	oxidoreductase activity; oxidation-reduction process	molecular_function; biological_process
A02	1135200	1137399	island_1556	2200	1.09788	50	BraA02g002270.3C	overlapStart	Bra028705	AT5G07210.1	ath	AT5G07210	ARR21	ARR21 (ARABIDOPSIS RESPONSE REGULATOR 21)	transcription factor/ two-component response regulator	K14491 two-component response regulator ARR-B family	GO:0000160; GO:0003677	phosphorelay signal transduction system; DNA binding	biological_process; molecular_function
A02	1138600	1144199	island_1557	5600	2.23643	50	BraA02g002270.3C	overlapEnd	Bra028705	AT5G07210.1	ath	AT5G07210	ARR21	ARR21 (ARABIDOPSIS RESPONSE REGULATOR 21)	transcription factor/ two-component response regulator	K14491 two-component response regulator ARR-B family	GO:0000160; GO:0003677	phosphorelay signal transduction system; DNA binding	biological_process; molecular_function
A02	1138600	1144199	island_1557	5600	2.23643	50	BraA02g002280.3C	includeFeature	Bra028704		ath	AT5G07225			zinc finger (C3HC4-type RING finger) family protein
A02	1148400	1154399	island_1558	6000	2.35449	50	BraA02g002290.3C	includeFeature	Bra028703	AT5G07310.1	ath	AT5G07310			AP2 domain-containing transcription factor, putative		GO:0003677; GO:0003700; GO:0006355	DNA binding; sequence-specific DNA binding transcription factor activity; regulation of transcription, DNA-templated	molecular_function; molecular_function; biological_process
A02	1178400	1179199	island_1559	800	1.17385	50
A02	1183600	1189399	island_1560	5800	2.12298	50	BraA02g002320.3C	overlapEnd	Bra028700	AT5G07400.1	ath	AT5G07400			forkhead-associated domain-containing protein / FHA domain-containing protein		GO:0005515	protein binding	molecular_function
A02	1183600	1189399	island_1560	5800	2.12298	50	BraA02g002330.3C	includeFeature	Bra028699	AT1G69940.1	ath	AT1G69940	PPME1	PPME1	pectinesterase (EC:3.1.1.11)
A02	1183600	1189399	island_1560	5800	2.12298	50	BraA02g002340.3C	includeFeature	Bra028698	AT5G07430.1	ath	AT5G07430			pectinesterase family protein (EC:3.1.1.11)
A02	1195800	1201999	island_1561	6200	2.07946	50	BraA02g002360.3C	overlapEnd	Bra028696	AT5G07480.1	ath	AT5G07480			oxidoreductase, 2OG-Fe(II) oxygenase family protein		GO:0016491; GO:0055114	oxidoreductase activity; oxidation-reduction process	molecular_function; biological_process
A02	1195800	1201999	island_1561	6200	2.07946	50	BraA02g002370.3C	includeFeature	Bra028695		ath	AT5G07530	GRP17	GRP17 (GLYCINE RICH PROTEIN 17)	lipid binding		GO:0012511; GO:0016021	monolayer-surrounded lipid storage body; integral component of membrane	cellular_component; cellular_component
A02	1209000	1214399	island_1562	5400	2.41006	50	BraA02g002380.3C	overlapStart	Bra028693		ath	AT5G07530	GRP17	GRP17 (GLYCINE RICH PROTEIN 17)	lipid binding		GO:0012511; GO:0016021	monolayer-surrounded lipid storage body; integral component of membrane	cellular_component; cellular_component
A02	1216800	1223199	island_1563	6400	2.09287	50	BraA02g002390.3C	overlapEnd	Bra028692		ath	AT5G07572			hypothetical protein
A02	1216800	1223199	island_1563	6400	2.09287	50	BraA02g002400.3C	includeFeature	Bra028691		ath	AT5G07560	GRP20	GRP20 (GLYCINE-RICH PROTEIN 20)	lipid binding / nutrient reservoir		GO:0012511; GO:0016021	monolayer-surrounded lipid storage body; integral component of membrane	cellular_component; cellular_component
A02	1216800	1223199	island_1563	6400	2.09287	50	BraA02g002410.3C	includeFeature	Bra028690	AT5G07580.1	ath	AT5G07580			DNA binding / transcription factor		GO:0003677; GO:0003700; GO:0006355	DNA binding; sequence-specific DNA binding transcription factor activity; regulation of transcription, DNA-templated	molecular_function; molecular_function; biological_process
A02	1233600	1233999	island_1564	400	2.36322	50	BraA02g002440.3C	inside	Bra028687	AT5G07660.1	ath	AT5G07660			structural maintenance of chromosomes (SMC) family protein		GO:0005515; GO:0005524; GO:0005694; GO:0051276	protein binding; ATP binding; chromosome; chromosome organization	molecular_function; molecular_function; cellular_component; biological_process
A02	1244200	1245799	island_1565	1600	0.444905	10.7124	BraA02g002460.3C	overlapStart	Bra028685	AT5G07680.1	ath	AT5G07680		ANAC080 (ARABIDOPSIS NAC DOMAIN CONTAINING PROTEIN 80)	transcription factor		GO:0003677; GO:0006355	DNA binding; regulation of transcription, DNA-templated	molecular_function; biological_process
A02	1247000	1248399	island_1566	1400	1.24622	50
A02	1258000	1263599	island_1567	5600	1.13993	50	BraA02g002480.3C	includeFeature	Bra028683	AT5G07800.1	ath	AT5G07800			flavin-containing monooxygenase family protein / FMO family protein		GO:0004499; GO:0016491; GO:0050660; GO:0050661; GO:0055114	N,N-dimethylaniline monooxygenase activity; oxidoreductase activity; flavin adenine dinucleotide binding; NADP binding; oxidation-reduction process	molecular_function; molecular_function; molecular_function; molecular_function; biological_process
A02	1274800	1276399	island_1568	1600	1.11789	50
A02	1281800	1284599	island_1569	2800	1.52206	50	BraA02g002540.3C	includeFeature	Bra028677	AT5G07930.1	ath	AT5G07930	MCT2	MCT2 (mei2 C-Terminal RRM only like 2)	nucleic acid binding		GO:0003676	nucleic acid binding	molecular_function
A02	1301800	1307599	island_1570	5800	1.61316	50
A02	1327200	1330599	island_1571	3400	0.865804	50	BraA02g002670.3C	includeFeature	Bra028664		ath	AT5G08315			hypothetical protein		GO:0005576; GO:0050832	extracellular region; defense response to fungus	cellular_component; biological_process
A02	1343000	1343599	island_1572	600	1.2554	39.1744	BraA02g002720.3C	includeFeature	Bra028659	AT5G08391.1	ath	AT5G08391			hypothetical protein
A02	1377200	1378799	island_1573	1600	1.12357	50	BraA02g002790.3C	inside	Bra028652	AT3G15880.1	vvi	100244059			hypothetical protein LOC100244059		GO:0003676; GO:0005515; GO:0005524; GO:0006355	nucleic acid binding; protein binding; ATP binding; regulation of transcription, DNA-templated	molecular_function; molecular_function; molecular_function; biological_process
A02	1408400	1409599	island_1574	1200	1.33863	50
A02	1419400	1427999	island_1575	8600	0.650856	50	BraA02g002930.3C	includeFeature	Bra028639		ath	AT5G64080			protease inhibitor/seed storage/lipid transfer protein (LTP) family protein
A02	1440000	1445399	island_1576	5400	1.98323	50	BraA02g002960.3C	includeFeature	Bra028635	AT5G09440.1	ath	AT5G09440	EXL4	EXL4 (EXORDIUM LIKE 4)
A02	1446400	1446799	island_1577	400	2.65399	50	BraA02g002970.3C	inside	Bra028634	AT5G09440.1	ath	AT5G09440	EXL4	EXL4 (EXORDIUM LIKE 4)
A02	1479400	1489199	island_1578	9800	1.62053	50	BraA02g003000.3C	overlapStart		AT5G09490.1	ath	AT5G09490			40S ribosomal protein S15 (RPS15B)	K02958 small subunit ribosomal protein S15e
A02	1479400	1489199	island_1578	9800	1.62053	50	BraA02g003010.3C	includeFeature	Bra006024	AT5G09500.1	ath	AT5G09500			40S ribosomal protein S15 (RPS15C)	K02958 small subunit ribosomal protein S15e
A02	1479400	1489199	island_1578	9800	1.62053	50	BraA02g003020.3C	includeFeature	Bra028631		ath	AT5G09530			hydroxyproline-rich glycoprotein family protein
A02	1479400	1489199	island_1578	9800	1.62053	50	BraA02g003030.3C	overlapStart	Bra028630	AT5G09550.1	ath	AT5G09550			RAB GDP-dissociation inhibitor		GO:0016491; GO:0055114	oxidoreductase activity; oxidation-reduction process	molecular_function; biological_process
A02	1521800	1531999	island_1579	10200	2.1937	50	BraA02g003130.3C	includeFeature	Bra028620	AT5G09750.1	ath	AT5G09750	HEC3	HEC3 (HECATE 3)	DNA binding / transcription factor		GO:0046983	protein dimerization activity	molecular_function
A02	1541000	1546199	island_1580	5200	1.08642	50	BraA02g003160.3C	includeFeature			ath	AT5G09805	IDL3	IDL3 (INFLORESCENCE DEFICIENT IN ABSCISSION (IDA)-LIKE 3)
A02	1541000	1546199	island_1580	5200	1.08642	50	BraA02g003170.3C	includeFeature	Bra028617	AT5G09760.1	ath	AT5G09760			pectinesterase family protein (EC:3.1.1.11)		GO:0004857	enzyme inhibitor activity	molecular_function
A02	1550000	1551199	island_1581	1200	1.67222	50
A02	1581800	1582599	island_1582	800	1.37161	50	BraA02g003250.3C	overlapEnd	Bra028608	AT5G09940.1	ath	AT5G09940			hypothetical protein
A02	1585000	1588799	island_1583	3800	1.9081	50
A02	1601600	1602999	island_1584	1400	2.04394	50	BraA02g003290.3C	includeFeature	Bra028603	AT5G10050.1	ath	AT5G10050			short-chain dehydrogenase/reductase (SDR) family protein
A02	1607400	1614999	island_1585	7600	1.80405	50	BraA02g003310.3C	overlapStart	Bra028602	AT5G10090.1	ath	AT5G10090			tetratricopeptide repeat (TPR)-containing protein		GO:0005515	protein binding	molecular_function
A02	1607400	1614999	island_1585	7600	1.80405	50	BraA02g003320.3C	includeFeature	Bra028601	AT5G10120.1	ath	AT5G10120			ethylene insensitive 3 family protein		GO:0003700; GO:0005634	sequence-specific DNA binding transcription factor activity; nucleus	molecular_function; cellular_component
A02	1607400	1614999	island_1585	7600	1.80405	50	BraA02g003330.3C	includeFeature	Bra028600	AT5G10130.1	ath	AT5G10130			pollen Ole e 1 allergen and extensin family protein		GO:0005615	extracellular space	cellular_component
A02	1630000	1631199	island_1586	1200	0.349279	4.74469	BraA02g003370.3C	overlapStart	Bra028596	AT5G10170.1	ath	AT5G10170	MIPS3	MIPS3 (MYO-INOSITOL-1-PHOSTPATE SYNTHASE 3)	binding / catalytic/ inositol-3-phosphate synthase (EC:5.5.1.4)	K01858 myo-inositol-1-phosphate synthase [EC:5.5.1.4]
A02	1633800	1636399	island_1587	2600	2.30704	50	BraA02g003380.3C	overlapStart	Bra028595	AT5G10180.1	ath	AT5G10180	AST68	AST68	sulfate transmembrane transporter		GO:0008271; GO:0008272; GO:0015116; GO:0016020; GO:0016021; GO:0055085	secondary active sulfate transmembrane transporter activity; sulfate transport; sulfate transmembrane transporter activity; membrane; integral component of membrane; transmembrane transport	molecular_function; biological_process; molecular_function; cellular_component; cellular_component; biological_process
A02	1642800	1645199	island_1588	2400	2.5117	50	BraA02g003380.3C	overlapEnd	Bra028595	AT5G10180.1	ath	AT5G10180	AST68	AST68	sulfate transmembrane transporter		GO:0008271; GO:0008272; GO:0015116; GO:0016020; GO:0016021; GO:0055085	secondary active sulfate transmembrane transporter activity; sulfate transport; sulfate transmembrane transporter activity; membrane; integral component of membrane; transmembrane transport	molecular_function; biological_process; molecular_function; cellular_component; cellular_component; biological_process
A02	1663600	1670999	island_1589	7400	1.87624	50	BraA02g003400.3C	includeFeature	Bra028593	AT5G10280.1	ath	AT5G10280		ATMYB92 (MYB DOMAIN PROTEIN 92)	DNA binding / transcription factor	K09422 myb proto-oncogene protein, plant	GO:0003677	DNA binding	molecular_function
A02	1686000	1686999	island_1590	1000	0.87142	28.1534
A02	1688000	1691799	island_1591	3800	2.43932	50
A02	1692600	1692999	island_1592	400	1.32041	32.774
A02	1699200	1700599	island_1593	1400	1.39754	50
A02	1701600	1712199	island_1594	10600	2.01173	50	BraA02g003470.3C	includeFeature	Bra028584	AT5G10510.2	ath	AT5G10510	AIL6	AIL6 (AINTEGUMENTA-LIKE 6)	DNA binding / transcription factor	K09285 AP2-like factor, ANT lineage	GO:0003677; GO:0003700; GO:0006355; GO:0007275	DNA binding; sequence-specific DNA binding transcription factor activity; regulation of transcription, DNA-templated; multicellular organismal development	molecular_function; molecular_function; biological_process; biological_process
A02	1701600	1712199	island_1594	10600	2.01173	50	BraA02g003480.3C	overlapEnd	Bra028583	AT5G10520.1	ath	AT5G10520	RBK1	RBK1 (Rop Binding protein Kinases 1)	ATP binding / kinase/ protein kinase/ protein serine/threonine kinase		GO:0004672; GO:0005524; GO:0006468	protein kinase activity; ATP binding; protein phosphorylation	molecular_function; molecular_function; biological_process
A02	1715800	1716799	island_1595	1000	0.764662	22.177	BraA02g003480.3C	inside	Bra028583	AT5G10520.1	ath	AT5G10520	RBK1	RBK1 (Rop Binding protein Kinases 1)	ATP binding / kinase/ protein kinase/ protein serine/threonine kinase		GO:0004672; GO:0005524; GO:0006468	protein kinase activity; ATP binding; protein phosphorylation	molecular_function; molecular_function; biological_process
A02	1719400	1721999	island_1596	2600	2.15148	50	BraA02g003490.3C	overlapStart	Bra028580	AT5G10530.1	ath	AT5G10530			lectin protein kinase, putative		GO:0004672; GO:0005524; GO:0006468; GO:0030246	protein kinase activity; ATP binding; protein phosphorylation; carbohydrate binding	molecular_function; molecular_function; biological_process; molecular_function
A02	1726000	1731599	island_1597	5600	1.70621	50	BraA02g003500.3C	overlapEnd	Bra028579	AT5G10540.1	ath	AT5G10540			peptidase M3 family protein / thimet oligopeptidase family protein	K01414 oligopeptidase A [EC:3.4.24.70]	GO:0004222; GO:0006508; GO:0008233	metalloendopeptidase activity; proteolysis; peptidase activity	molecular_function; biological_process; molecular_function
A02	1726000	1731599	island_1597	5600	1.70621	50	BraA02g003510.3C	includeFeature	Bra028578	AT5G10580.1	ath	AT5G10580			hypothetical protein
A02	1737600	1739399	island_1598	1800	1.45404	50	BraA02g003530.3C	overlapStart	Bra028576	AT5G10650.2	ath	AT5G10650			zinc finger (C3HC4-type RING finger) family protein
A02	1747000	1749399	island_1599	2400	0.929441	50
A02	1809200	1811799	island_1600	2600	0.165186	2.89824	BraA02g003740.3C	overlapEnd	Bra028554	AT5G11060.1	ath	AT5G11060	KNAT4	KNAT4 (KNOTTED1-LIKE HOMEOBOX GENE 4)	transcription activator/ transcription factor		GO:0003677; GO:0005634; GO:0006355	DNA binding; nucleus; regulation of transcription, DNA-templated	molecular_function; cellular_component; biological_process
A02	1816200	1817399	island_1601	1200	0.330383	5.01272
A02	1833400	1839999	island_1602	6600	1.85672	50	BraA02g003790.3C	overlapEnd	Bra023307	AT5G11100.1	ath	AT5G11100	SYTD	SYTD
A02	1833400	1839999	island_1602	6600	1.85672	50	BraA02g003800.3C	includeFeature	Bra023309	AT5G11130.1	ath	AT5G11130			exostosin family protein
A02	1868000	1871399	island_1603	3400	1.02812	50	BraA02g003850.3C	includeFeature	Bra023314	AT3G10490.2	pop	POPTR_725098	NAC040		NAC domain protein, IPR003441		GO:0003677; GO:0006355	DNA binding; regulation of transcription, DNA-templated	molecular_function; biological_process
A02	1887000	1888199	island_1604	1200	0.284262	3.99218	BraA02g003880.3C	overlapStart	Bra023318	AT5G11320.1	ath	AT5G11320	YUC4	YUC4 (YUCCA4)	monooxygenase/ oxidoreductase	K11816 YUCCA family monooxygenase [EC:1.14.13.-]	GO:0016491; GO:0055114	oxidoreductase activity; oxidation-reduction process	molecular_function; biological_process
A02	1890200	1892199	island_1605	2000	1.22334	50
A02	1917000	1918799	island_1606	1800	0.567582	32.6
A02	1922000	1924799	island_1607	2800	0.352678	11.3897	BraA02g003940.3C	includeFeature	Bra023325	AT5G11440.1	ath	AT5G11440	CID5	CID5	protein binding		GO:0005515	protein binding	molecular_function
A02	1922000	1924799	island_1607	2800	0.352678	11.3897	BraA02g003950.3C	includeFeature	Bra023326	AT5G11460.1	ath	AT5G11460			senescence-associated protein-related
A02	1925800	1928799	island_1608	3000	0.18204	3.18869	BraA02g003960.3C	includeFeature	Bra006103		ath	AT5G11520	ASP3	ASP3 (ASPARTATE AMINOTRANSFERASE 3)	L-aspartate:2-oxoglutarate aminotransferase (EC:2.6.1.1)	K00813 aspartate aminotransferase [EC:2.6.1.1]
A02	1930600	1932799	island_1609	2200	2.25426	50
A02	1937000	1948199	island_1610	11200	2.47831	50	BraA02g003970.3C	includeFeature	Bra023327	AT5G11530.1	ath	AT5G11530	EMF1	EMF1 (embryonic flower 1)	transcription regulator		GO:0009910; GO:0045892; GO:0048367	negative regulation of flower development; negative regulation of transcription, DNA-templated; shoot system development	biological_process; biological_process; biological_process
A02	1937000	1948199	island_1610	11200	2.47831	50	BraA02g003980.3C	includeFeature	Bra023328	AT5G11540.1	ath	AT5G11540			FAD-binding domain-containing protein		GO:0003824; GO:0003885; GO:0016020; GO:0016491; GO:0016614; GO:0050660; GO:0055114	catalytic activity; D-arabinono-1,4-lactone oxidase activity; membrane; oxidoreductase activity; oxidoreductase activity, acting on CH-OH group of donors; flavin adenine dinucleotide binding; oxidation-reduction process	molecular_function; molecular_function; cellular_component; molecular_function; molecular_function; molecular_function; biological_process
A02	1937000	1948199	island_1610	11200	2.47831	50	BraA02g003990.3C	overlapEnd	Bra023329	AT5G11550.1	ath	AT5G11550			binding
A02	1974200	1976799	island_1611	2600	0.502133	21.7172	BraA02g004040.3C	overlapEnd	Bra023333	AT5G11600.1	ath	AT5G11600			hypothetical protein
A02	1998200	2001199	island_1612	3000	1.44424	50	BraA02g004090.3C	overlapStart	Bra023338	AT2G31510.1	ath	AT2G31510			IBR domain-containing protein / ARIADNE-like protein ARI7 (ARI7)		GO:0004842; GO:0016567	ubiquitin-protein transferase activity; protein ubiquitination	molecular_function; biological_process
A02	2027000	2029199	island_1613	2200	0.826219	50	BraA02g004160.3C	includeFeature	Bra023345	AT5G11820.1	ath	AT5G11820			hypothetical protein
A02	2027000	2029199	island_1613	2200	0.826219	50	BraA02g004170.3C	overlapEnd	Bra023346	AT5G11830.1	ath	AT5G11830			hypothetical protein
A02	2041000	2042799	island_1614	1800	0.93775	50	BraA02g004200.3C	inside	Bra023349	AT5G11940.1	ath	AT5G11940			subtilase family protein		GO:0004252; GO:0006508	serine-type endopeptidase activity; proteolysis	molecular_function; biological_process
A02	2063400	2064799	island_1615	1400	1.59276	50
A02	2076000	2077799	island_1616	1800	0.714326	35.6122	BraA02g004290.3C	overlapStart	Bra023358	AT5G12000.1	ath	AT5G12000			kinase		GO:0004672; GO:0005524; GO:0006468	protein kinase activity; ATP binding; protein phosphorylation	molecular_function; molecular_function; biological_process
A02	2084600	2086399	island_1617	1800	0.199064	2.69112	BraA02g004310.3C	overlapStart	Bra023360	AT5G12020.1	ath	AT5G12020		HSP17.6II (17.6 KDA CLASS II HEAT SHOCK PROTEIN)
A02	2092200	2095399	island_1618	3200	1.68361	50	BraA02g004330.3C	includeFeature	Bra023362	AT5G12080.3	ath	AT5G12080	MSL10	MSL10 (MECHANOSENSITIVE CHANNEL OF SMALL CONDUCTANCE-LIKE 10)	mechanically-gated ion channel		GO:0016020; GO:0055085	membrane; transmembrane transport	cellular_component; biological_process
A02	2118000	2119399	island_1619	1400	0.417183	8.86335	BraA02g004390.3C	overlapStart	Bra023368	AT5G12270.1	ath	AT5G12270			oxidoreductase, 2OG-Fe(II) oxygenase family protein		GO:0016491; GO:0055114	oxidoreductase activity; oxidation-reduction process	molecular_function; biological_process
A02	2118000	2119399	island_1619	1400	0.417183	8.86335	BraA02g004400.3C	includeFeature	Bra023368	AT5G12270.1	ath	AT5G12270			oxidoreductase, 2OG-Fe(II) oxygenase family protein
A02	2120600	2125799	island_1620	5200	1.64384	50	BraA02g004410.3C	includeFeature	Bra023369	AT5G12260.1	ath	AT5G12260			hypothetical protein
A02	2120600	2125799	island_1620	5200	1.64384	50	BraA02g004420.3C	includeFeature	Bra023370	AT5G12270.1	ath	AT5G12270			oxidoreductase, 2OG-Fe(II) oxygenase family protein		GO:0016491; GO:0055114	oxidoreductase activity; oxidation-reduction process	molecular_function; biological_process
A02	2131000	2138399	island_1621	7400	2.67251	50	BraA02g004440.3C	includeFeature	Bra023372	AT5G12330.4	ath	AT5G12330	LRP1	LRP1 (LATERAL ROOT PRIMORDIUM 1)	protein homodimerization
A02	2139600	2141199	island_1622	1600	2.36445	50
A02	2142200	2145399	island_1623	3200	2.29102	50	BraA02g004450.3C	includeFeature	Bra023373	AT5G12340.1	ath	AT5G12340			hypothetical protein
A02	2163800	2168399	island_1624	4600	1.52719	50	BraA02g004500.3C	includeFeature	Bra023377	AT5G12420.1	ath	AT5G12420			hypothetical protein
A02	2181200	2193399	island_1625	12200	1.40383	50	BraA02g004540.3C	includeFeature	Bra023380	AT5G12870.1	ath	AT5G12870	MYB46	MYB46 (MYB DOMAIN PROTEIN 46)	DNA binding / transcription factor	K09422 myb proto-oncogene protein, plant	GO:0003677	DNA binding	molecular_function
A02	2181200	2193399	island_1625	12200	1.40383	50	BraA02g004550.3C	overlapEnd	Bra023381	AT5G12900.1	ath	AT5G12900			hypothetical protein
A02	2201600	2202199	island_1626	600	2.28964	50
A02	2243200	2243999	island_1627	800	1.23502	50	BraA02g004660.3C	overlapStart	Bra023391	AT5G13130.1	ath	AT5G13130			ATP binding
A02	2251800	2256599	island_1628	4800	2.29534	50	BraA02g004690.3C	includeFeature	Bra023394	AT5G13170.1	ath	AT5G13170	SAG29	SAG29 (SENESCENCE-ASSOCIATED PROTEIN 29)
A02	2257800	2258399	island_1629	600	0.756676	15.0501
A02	2292000	2296599	island_1630	4600	2.05401	50	BraA02g004740.3C	includeFeature	Bra023399	AT5G13220.3	ath	AT5G13220	JAZ10	JAZ10 (JASMONATE-ZIM-DOMAIN PROTEIN 10)		K13464 jasmonate ZIM domain-containing protein
A02	2298200	2309799	island_1631	11600	2.74698	50	BraA02g004750.3C	includeFeature	Bra023400	AT5G13250.1	ath	AT5G13250			hypothetical protein
A02	2321400	2323999	island_1632	2600	2.00652	50	BraA02g004780.3C	includeFeature	Bra023403	AT5G13320.1	ath	AT5G13320	PBS3	PBS3 (AVRPPHB SUSCEPTIBLE 3)		K14487 auxin responsive GH3 gene family
A02	2327800	2332199	island_1633	4400	1.91759	50	BraA02g004800.3C	includeFeature	Bra023404	AT5G13330.1	ath	AT5G13330		Rap2.6L (related to AP2 6L)	DNA binding / transcription factor		GO:0003677; GO:0003700; GO:0006355	DNA binding; sequence-specific DNA binding transcription factor activity; regulation of transcription, DNA-templated	molecular_function; molecular_function; biological_process
A02	2344000	2348999	island_1634	5000	0.982028	50	BraA02g004810.3C	includeFeature	Bra023405	AT5G13370.1	ath	AT5G13370			auxin-responsive GH3 family protein	K14487 auxin responsive GH3 gene family
A02	2359400	2360199	island_1635	800	0.976965	31.0651	BraA02g004820.3C	overlapEnd	Bra023406	AT5G13370.1	ath	AT5G13370			auxin-responsive GH3 family protein	K14487 auxin responsive GH3 gene family
A02	2381800	2383799	island_1636	2000	0.198238	2.88968	BraA02g004910.3C	includeFeature	Bra023414	AT5G13460.1	ath	AT5G13460	IQD11	IQD11 (IQ-domain 11)	calmodulin binding		GO:0005515	protein binding	molecular_function
A02	2413800	2420599	island_1637	6800	1.20136	50	BraA02g005000.3C	overlapEnd	Bra023423	AT5G13600.1	ath	AT5G13600			phototropic-responsive NPH3 family protein		GO:0005515	protein binding	molecular_function
A02	2413800	2420599	island_1637	6800	1.20136	50	BraA02g005010.3C	includeFeature	Bra023424	AT5G13620.1	ath	AT5G13620			hypothetical protein
A02	2460600	2461399	island_1638	800	0.173085	1.31682	BraA02g005120.3C	inside	Bra023433	AT5G13760.1	ath	AT5G13760			hypothetical protein
A02	2473600	2475199	island_1639	1600	1.61257	50
A02	2479400	2482199	island_1640	2800	1.58267	50	BraA02g005170.3C	includeFeature	Bra023438	AT5G13825.1	ath	AT5G13825			hypothetical protein
A02	2485000	2493799	island_1641	8800	1.80772	50	BraA02g005190.3C	includeFeature	Bra023441	AT5G13930.1	ath	AT5G13930	TT4	TT4 (TRANSPARENT TESTA 4)	naringenin-chalcone synthase	K00660 chalcone synthase [EC:2.3.1.74]	GO:0003824; GO:0008152; GO:0009058; GO:0016747	catalytic activity; metabolic process; biosynthetic process; transferase activity, transferring acyl groups other than amino-acyl groups	molecular_function; biological_process; biological_process; molecular_function
A02	2485000	2493799	island_1641	8800	1.80772	50	BraA02g005200.3C	overlapEnd	Bra023442	AT5G13940.1	ath	AT5G13940			aminopeptidase
A02	2500800	2503799	island_1642	3000	0.482081	22.7165	BraA02g005230.3C	overlapStart	Bra023443	AT5G13990.1	ath	AT5G13990		ATEXO70C2 (exocyst subunit EXO70 family protein C2)	protein binding	K07195 exocyst complex component 7
A02	2505600	2506399	island_1643	800	2.95153	50	BraA02g005240.3C	includeFeature	Bra023444	AT5G14010.1	ath	AT5G14010			zinc finger (C2H2 type) family protein		GO:0003676	nucleic acid binding	molecular_function
A02	2510600	2512799	island_1644	2200	0.975178	50	BraA02g005260.3C	overlapStart	Bra023446	AT5G14040.1	ath	AT5G14040			mitochondrial phosphate transporter
A02	2510600	2512799	island_1644	2200	0.975178	50	BraA02g005270.3C	overlapStart	Bra023447	AT5G14050.1	ath	AT5G14050			transducin family protein / WD-40 repeat family protein	K14553 U3 small nucleolar RNA-associated protein 18	GO:0005515	protein binding	molecular_function
A02	2513800	2515599	island_1645	1800	0.658133	31.8789
A02	2516400	2517199	island_1646	800	1.67368	50	BraA02g005280.3C	includeFeature	Bra023448	AT5G14070.1	ath	AT5G14070	ROXY2	ROXY2	electron carrier/ protein disulfide oxidoreductase		GO:0009055; GO:0015035; GO:0045454	electron carrier activity; protein disulfide oxidoreductase activity; cell redox homeostasis	molecular_function; molecular_function; biological_process
A02	2521200	2528599	island_1647	7400	0.8678	50	BraA02g005310.3C	includeFeature	Bra023449	AT5G14130.1	ath	AT5G14130			peroxidase, putative	K00430 peroxidase [EC:1.11.1.7]	GO:0004601; GO:0006979; GO:0020037; GO:0055114	peroxidase activity; response to oxidative stress; heme binding; oxidation-reduction process	molecular_function; biological_process; molecular_function; biological_process
A02	2521200	2528599	island_1647	7400	0.8678	50	BraA02g005320.3C	overlapStart	Bra023450	AT5G14200.1	ath	AT1G31180			3-isopropylmalate dehydrogenase, chloroplast, putative (EC:1.1.1.85)	K00052 3-isopropylmalate dehydrogenase [EC:1.1.1.85]
A02	2529400	2533799	island_1648	4400	1.19648	50	BraA02g005320.3C	overlapEnd	Bra023450	AT5G14200.1	ath	AT1G31180			3-isopropylmalate dehydrogenase, chloroplast, putative (EC:1.1.1.85)	K00052 3-isopropylmalate dehydrogenase [EC:1.1.1.85]
A02	2529400	2533799	island_1648	4400	1.19648	50	BraA02g005330.3C	includeFeature	Bra023452	AT5G14240.1	ath	AT5G14240			hypothetical protein
A02	2547000	2547599	island_1649	600	1.81721	50	BraA02g005370.3C	includeFeature	Bra023457		ath	AT5G14330			hypothetical protein
A02	2554000	2555599	island_1650	1600	0.657285	26.8384
A02	2577600	2579599	island_1651	2000	1.00618	50	BraA02g005430.3C	overlapStart	Bra023464	AT5G14400.1	ath	AT5G14400	CYP724A1		electron carrier/ heme binding / iron ion binding / monooxygenase/ oxygen binding		GO:0005506; GO:0016705; GO:0020037; GO:0055114	iron ion binding; oxidoreductase activity, acting on paired donors, with incorporation or reduction of molecular oxygen; heme binding; oxidation-reduction process	molecular_function; molecular_function; molecular_function; biological_process
A02	2606600	2608199	island_1652	1600	0.437318	12.6506	BraA02g005490.3C	overlapStart	Bra023471	AT4G17700.1	ath	AT4G17700			hypothetical protein
A02	2612000	2614799	island_1653	2800	1.2702	50	BraA02g005500.3C	includeFeature	Bra023472	AT4G17700.1	ath	AT4G17700			hypothetical protein
A02	2612000	2614799	island_1653	2800	1.2702	50	BraA02g005510.3C	includeFeature
A02	2625800	2627199	island_1654	1400	0.734798	26.8901	BraA02g005550.3C	includeFeature	Bra023476	AT5G18150.1	ath	AT5G18150			hypothetical protein
A02	2636200	2637399	island_1655	1200	0.314005	4.57589	BraA02g005580.3C	inside	Bra023479	AT5G14620.1	ath	AT5G14620	DRM2	DRM2 (DOMAINS REARRANGED METHYLTRANSFERASE 2)	N-methyltransferase		GO:0005515; GO:0006306	protein binding; DNA methylation	molecular_function; biological_process
A02	2638600	2646999	island_1656	8400	1.55433	50	BraA02g005590.3C	includeFeature	Bra023480	AT5G14620.1	ath	AT5G14620	DRM2	DRM2 (DOMAINS REARRANGED METHYLTRANSFERASE 2)	N-methyltransferase		GO:0006306	DNA methylation	biological_process
A02	2638600	2646999	island_1656	8400	1.55433	50	BraA02g005600.3C	includeFeature	Bra008744	AT5G14690.1	ath	AT5G14690			hypothetical protein
A02	2649400	2654999	island_1657	5600	1.33008	50	BraA02g005610.3C	overlapEnd	Bra023481	AT5G14700.1	ath	AT5G14700			cinnamoyl-CoA reductase-related (EC:1.2.1.44)		GO:0003824; GO:0050662	catalytic activity; coenzyme binding	molecular_function; molecular_function
A02	2656800	2659999	island_1658	3200	1.7898	50	BraA02g005610.3C	overlapStart	Bra023481	AT5G14700.1	ath	AT5G14700			cinnamoyl-CoA reductase-related (EC:1.2.1.44)		GO:0003824; GO:0050662	catalytic activity; coenzyme binding	molecular_function; molecular_function
A02	2672800	2672999	island_1659	200	0.331312	2.15182
A02	2674400	2675599	island_1660	1200	0.658187	20.3851	BraA02g005650.3C	overlapStart	Bra023485	AT5G14740.2	ath	AT5G14740	CA2	CA2 (CARBONIC ANHYDRASE 2)	carbonate dehydratase/ zinc ion binding (EC:4.2.1.1)	K01673 carbonic anhydrase [EC:4.2.1.1]
A02	2680000	2684999	island_1661	5000	1.50163	50	BraA02g005660.3C	includeFeature	Bra023486	AT5G14750.1	ath	AT5G14750		ATMYB66 (MYB DOMAIN PROTEIN 66)	DNA binding / protein binding / transcription factor/ transcription regulator	K09422 myb proto-oncogene protein, plant	GO:0003677	DNA binding	molecular_function
A02	2689400	2692799	island_1662	3400	2.16621	50	BraA02g005670.3C	includeFeature	Bra023487	AT5G14780.1	ath	AT5G14780	FDH	FDH (FORMATE DEHYDROGENASE)	NAD or NADH binding / binding / catalytic/ cofactor binding / oxidoreductase, acting on the CH-OH group of donors, NAD or NADP as acceptor	K00122 formate dehydrogenase [EC:1.2.1.2]	GO:0008152; GO:0016616; GO:0051287; GO:0055114	metabolic process; oxidoreductase activity, acting on the CH-OH group of donors, NAD or NADP as acceptor; NAD binding; oxidation-reduction process	biological_process; molecular_function; molecular_function; biological_process
A02	2710800	2711399	island_1663	600	0.405172	4.86616	BraA02g005700.3C	overlapStart	Bra023491	AT5G14890.1	ath	AT5G14890			NHL repeat-containing protein
A02	2715000	2719199	island_1664	4200	1.20563	50	BraA02g005720.3C	overlapStart	Bra023493	AT1G31000.1	ath	AT4G11590			F-box family protein		GO:0005515	protein binding	molecular_function
A02	2715000	2719199	island_1664	4200	1.20563	50	BraA02g005730.3C	overlapEnd	Bra023494	AT5G14940.1	ath	AT5G14940			proton-dependent oligopeptide transport (POT) family protein
A02	2737400	2739599	island_1665	2200	1.19567	50	BraA02g005790.3C	overlapEnd	Bra023499	AT5G14990.1	ath	AT5G14990			hypothetical protein
A02	2737400	2739599	island_1665	2200	1.19567	50	BraA02g005800.3C	includeFeature	Bra023499		ath	AT5G14995			hypothetical protein
A02	2756400	2762399	island_1666	6000	1.18436	50	BraA02g005840.3C	overlapStart	Bra023503	AT5G15100.1	ath	AT5G15100	PIN8	PIN8 (PIN-FORMED 8)	auxin:hydrogen symporter/ transporter	K13947 auxin efflux carrier family	GO:0005741; GO:0016021; GO:0055085	mitochondrial outer membrane; integral component of membrane; transmembrane transport	cellular_component; cellular_component; biological_process
A02	2756400	2762399	island_1666	6000	1.18436	50	BraA02g005850.3C	includeFeature	Bra023504	AT5G15110.1	ath	AT5G15110			lyase/ pectate lyase	K01728 pectate lyase [EC:4.2.2.2]
A02	2766000	2767399	island_1667	1400	0.712043	25.4752
A02	2768400	2776399	island_1668	8000	1.76423	50	BraA02g005870.3C	includeFeature	Bra023505	AT5G15130.1	ath	AT5G15130	WRKY72	WRKY72	transcription factor		GO:0003700; GO:0006355; GO:0043565	sequence-specific DNA binding transcription factor activity; regulation of transcription, DNA-templated; sequence-specific DNA binding	molecular_function; biological_process; molecular_function
A02	2780600	2785999	island_1669	5400	1.84016	50	BraA02g005880.3C	includeFeature	Bra023506	AT5G15150.1	ath	AT5G15150	ATHB-3	ATHB-3 (ARABIDOPSIS THALIANA HOMEOBOX 3)	DNA binding / sequence-specific DNA binding / transcription factor	K09338 homeobox-leucine zipper protein	GO:0003677; GO:0006355; GO:0043565	DNA binding; regulation of transcription, DNA-templated; sequence-specific DNA binding	molecular_function; biological_process; molecular_function
A02	2788600	2789199	island_1670	600	0.859279	26.3163
A02	2790800	2795999	island_1671	5200	0.652466	50
A02	2797600	2803999	island_1672	6400	1.50569	50	BraA02g005890.3C	includeFeature	Bra023508	AT5G15160.1	ath	AT5G15160			bHLH family protein		GO:0046983	protein dimerization activity	molecular_function
A02	2808800	2810399	island_1673	1600	0.909488	50	BraA02g005900.3C	overlapStart	Bra023509	AT5G15180.1	ath	AT5G15180			peroxidase, putative	K00430 peroxidase [EC:1.11.1.7]	GO:0004601; GO:0006979; GO:0020037; GO:0055114	peroxidase activity; response to oxidative stress; heme binding; oxidation-reduction process	molecular_function; biological_process; molecular_function; biological_process
A02	2814600	2815799	island_1674	1200	0.383964	10.8545
A02	2825400	2827599	island_1675	2200	1.82423	50	BraA02g005950.3C	overlapEnd		AT5G15240.1	pop	POPTR_259115			amino acid transporter
A02	2859000	2859799	island_1676	800	0.769583	18.9126	BraA02g006030.3C	overlapStart	Bra023520	AT5G15490.1	ath	AT5G15490			UDP-glucose 6-dehydrogenase, putative (EC:1.1.1.22)	K00012 UDPglucose 6-dehydrogenase [EC:1.1.1.22]	GO:0055114	oxidation-reduction process	biological_process
A02	2879400	2881199	island_1677	1800	1.55265	50	BraA02g006060.3C	overlapStart	Bra023523	AT5G39280.1	pop	POPTR_259379	PtEXPA27		hypothetical protein		GO:0005576; GO:0009664	extracellular region; plant-type cell wall organization	cellular_component; biological_process
A02	2892200	2895999	island_1678	3800	0.690205	50	BraA02g006100.3C	overlapStart	Bra023527	AT5G15600.1	ath	AT5G15600	SP1L4	SP1L4 (SPIRAL1-LIKE4)
A02	2910800	2914999	island_1679	4200	1.87746	50	BraA02g006130.3C	overlapEnd	Bra023530	AT5G15650.1	ath	AT5G15650	RGP2	RGP2 (REVERSIBLY GLYCOSYLATED POLYPEPTIDE 2)	transferase, transferring hexosyl groups	K13379 reversibly glycosylated polypeptide/UDP-arabinopyranose mutase [EC:2.4.1.- 5.4.99.-]	GO:0016866; GO:0030244	intramolecular transferase activity; cellulose biosynthetic process	molecular_function; biological_process
A02	2910800	2914999	island_1679	4200	1.87746	50	BraA02g006140.3C	includeFeature	Bra023531	AT4G11590.1	ath	AT4G11590			F-box family protein		GO:0005515	protein binding	molecular_function
A02	2933200	2935199	island_1680	2000	1.06806	50	BraA02g006170.3C	inside	Bra023534	AT5G15720.1	ath	AT5G15720	GLIP7	GLIP7	carboxylesterase/ lipase		GO:0016788	hydrolase activity, acting on ester bonds	molecular_function
A02	2938600	2939999	island_1681	1400	1.29849	50	BraA02g006170.3C	overlapStart	Bra023534	AT5G15720.1	ath	AT5G15720	GLIP7	GLIP7	carboxylesterase/ lipase		GO:0016788	hydrolase activity, acting on ester bonds	molecular_function
A02	2958200	2961399	island_1682	3200	1.45226	50	BraA02g006220.3C	includeFeature	Bra023540	AT5G15830.1	ath	AT5G15830		AtbZIP3 (Arabidopsis thaliana basic leucine-zipper 3)	DNA binding / transcription factor		GO:0003700; GO:0006355	sequence-specific DNA binding transcription factor activity; regulation of transcription, DNA-templated	molecular_function; biological_process
[truncated: 15,766 more rows]

## Sheet: Table S5
seqnames	start	end	peak	width	epic2_FC	-log10Padj	feature	insideFeature	v1.5_names	ath_blast	sp	gene	symbol	symbol_desc	desc	KO_1	GO_terms	GO_desc	GO_domain
A01	16200	18999	island_1	2800	1.26844	50	BraA01g000060.3C	inside	Bra011900	AT4G38190.1	ath	AT4G38190	ATCSLD4		cellulose synthase/ transferase, transferring glycosyl groups (EC:2.4.1.12)		GO:0016020; GO:0016760; GO:0030244	membrane; cellulose synthase (UDP-forming) activity; cellulose biosynthetic process	cellular_component; molecular_function; biological_process
A01	65400	65999	island_2	600	1.61487	30.7336	BraA01g000110.3C	overlapStart	Bra011895	AT4G38700.1	ath	AT4G38700			disease resistance-responsive family protein		GO:0016853	isomerase activity	molecular_function
A01	70400	71199	island_3	800	1.12721	29.1388
A01	76800	77799	island_4	1000	1.02684	18.0135	BraA01g000120.3C	overlapStart	Bra011893	AT4G38770.1	ath	AT2G21140	ATPRP2	ATPRP2 (PROLINE-RICH PROTEIN 2)
A01	84800	85599	island_5	800	1.875	50
A01	93400	94799	island_6	1400	1.44776	50	BraA01g000160.3C	inside	Bra011888	AT4G38880.1	ath	AT4G38880	ATASE3	ATASE3 (GLN PHOSPHORIBOSYL PYROPHOSPHATE AMIDOTRANSFERASE 3)	amidophosphoribosyltransferase (EC:2.4.2.14)	K00764 amidophosphoribosyltransferase [EC:2.4.2.14]	GO:0009116	nucleoside metabolic process	biological_process
A01	101200	103199	island_7	2000	0.40387	4.3167	BraA01g000190.3C	inside	Bra011885	AT4G38950.2	ath	AT4G38950			kinesin motor family protein
A01	106000	108399	island_8	2400	1.81517	50	BraA01g000200.3C	includeFeature	Bra011884	AT4G38970.1	ath	AT4G38970			fructose-bisphosphate aldolase, putative	K01623 fructose-bisphosphate aldolase, class I [EC:4.1.2.13]	GO:0003824	catalytic activity	molecular_function
A01	111800	114799	island_9	3000	2.01412	50	BraA01g000220.3C	includeFeature	Bra011882	AT4G39000.1	ath	AT4G39000		AtGH9B17 (Arabidopsis thaliana glycosyl hydrolase 9B17)	catalytic/ hydrolase, hydrolyzing O-glycosyl compounds	K01179 endoglucanase [EC:3.2.1.4]	GO:0003824	catalytic activity	molecular_function
A01	116200	117999	island_10	1800	1.27579	33.1127	BraA01g000230.3C	overlapEnd	Bra011881	AT4G39010.1	ath	AT4G39010		AtGH9B18 (Arabidopsis thaliana glycosyl hydrolase 9B18)	catalytic/ hydrolase, hydrolyzing O-glycosyl compounds (EC:3.2.1.4)	K01179 endoglucanase [EC:3.2.1.4]	GO:0003824	catalytic activity	molecular_function
A01	153000	153599	island_11	600	1.37145	16.9565	BraA01g000300.3C	overlapStart	Bra011874	AT4G39130.1	ath	AT4G39130			dehydrin family protein
A01	180600	181799	island_12	1200	1.80905	50	BraA01g000400.3C	includeFeature	Bra011864		ath	AT4G39360			hypothetical protein
A01	180600	181799	island_12	1200	1.80905	50	BraA01g000410.3C	overlapStart	Bra011864		pop	POPTR_801022			ribonucleoside-diphosphate reductase (EC:1.17.4.1)	K10807 ribonucleoside-diphosphate reductase subunit M1 [EC:1.17.4.1]
A01	198600	199399	island_13	800	2.08266	50
A01	204400	206799	island_14	2400	2.17392	50	BraA01g000440.3C	includeFeature	Bra011861	AT4G39410.1	ath	AT4G39410	WRKY13	WRKY13	transcription factor		GO:0003700; GO:0006355; GO:0043565	sequence-specific DNA binding transcription factor activity; regulation of transcription, DNA-templated; sequence-specific DNA binding	molecular_function; biological_process; molecular_function
A01	245000	248999	island_15	4000	2.14987	50	BraA01g000500.3C	includeFeature	Bra011853	AT4G39590.1	ath	AT4G39590			kelch repeat-containing F-box family protein		GO:0005515	protein binding	molecular_function
A01	245000	248999	island_15	4000	2.14987	50	BraA01g000510.3C	includeFeature	Bra011852	AT1G61540.1	ath	AT4G39590			kelch repeat-containing F-box family protein		GO:0005515	protein binding	molecular_function
A01	255000	256399	island_16	1400	2.88991	50
A01	257200	257599	island_17	400	2.40387	41.1836	BraA01g000520.3C	overlapEnd	Bra011850
A01	268800	271599	island_18	2800	0.77835	16.0134	BraA01g000550.3C	includeFeature	Bra011846	AT4G39640.2	ath	AT4G39640	GGT1	GGT1 (GAMMA-GLUTAMYL TRANSPEPTIDASE 1)	gamma-glutamyltransferase/ glutathione gamma-glutamylcysteinyltransferase (EC:2.3.2.2)	K00681 gamma-glutamyltranspeptidase [EC:2.3.2.2]
A01	305200	305599	island_19	400	0.465319	3.36498	BraA01g000600.3C	overlapEnd	Bra024455
A01	311000	311799	island_20	800	1.27711	20.2786	BraA01g000620.3C	overlapEnd	Bra011840	AT4G39700.1	ath	AT4G39700			heavy-metal-associated domain-containing protein / copper chaperone (CCH)-related		GO:0030001; GO:0046872	metal ion transport; metal ion binding	biological_process; molecular_function
A01	316000	316999	island_21	1000	2.47732	50	BraA01g000640.3C	includeFeature	Bra011838	AT4G39720.1	ath	AT4G39720			VQ motif-containing protein
A01	326800	330399	island_22	3600	2.01492	50	BraA01g000650.3C	overlapStart	Bra011837	AT4G39740.1	ath	AT4G39740			electron transport SCO1/SenC family protein	K07152
A01	362200	363399	island_23	1200	0.54776	4.71858	BraA01g000690.3C	overlapStart	Bra011831	AT4G39795.1	ath	AT4G39795			senescence-associated protein-related
A01	374600	374999	island_24	400	1.76294	30.7276
A01	380200	380999	island_25	800	0.561534	4.45385	BraA01g000720.3C	inside	Bra011828	AT4G39840.1	ath	AT4G39840			hypothetical protein
A01	402000	406199	island_26	4200	0.715425	27.8684	BraA01g000800.3C	includeFeature		AT3G24255.1
A01	402000	406199	island_26	4200	0.715425	27.8684	BraA01g000810.3C	includeFeature
A01	402000	406199	island_26	4200	0.715425	27.8684	BraA01g000820.3C	overlapEnd			ath	AT5G32613			zinc knuckle (CCHC-type) family protein		GO:0003676; GO:0008270	nucleic acid binding; zinc ion binding	molecular_function; molecular_function
A01	408200	409999	island_27	1800	2.10654	50	BraA01g000830.3C	overlapStart	Bra011821	AT4G39950.1	ath	AT4G39950	CYP79B2		electron carrier/ heme binding / iron ion binding / monooxygenase/ oxygen binding	K11812 cytochrome P450, family 79, subfamily B, polypeptide 2 [EC:1.14.13.-]	GO:0005506; GO:0016705; GO:0020037; GO:0055114	iron ion binding; oxidoreductase activity, acting on paired donors, with incorporation or reduction of molecular oxygen; heme binding; oxidation-reduction process	molecular_function; molecular_function; molecular_function; biological_process
A01	439400	440999	island_28	1600	0.22875	1.97082	BraA01g000890.3C	overlapEnd	Bra011814	AT4G40020.1	ath	AT4G40020			hypothetical protein
A01	451000	452199	island_29	1200	2.19819	50	BraA01g000960.3C	includeFeature	Bra011809		ath	AT5G39560			hypothetical protein
A01	451000	452199	island_29	1200	2.19819	50	BraA01g000970.3C	includeFeature	Bra011809		ath	AT5G39560			hypothetical protein
A01	461600	462799	island_30	1200	2.25934	50
A01	493200	493999	island_31	800	1.88188	50	BraA01g001070.3C	overlapStart	Bra011800	AT4G38000.1	ath	AT4G38000			Dof-type zinc finger domain-containing protein		GO:0003677; GO:0006355	DNA binding; regulation of transcription, DNA-templated	molecular_function; biological_process
A01	497400	498199	island_32	800	1.15931	18.2674	BraA01g001080.3C	inside	Bra011799	AT4G37980.1	ath	AT4G37990	ELI3-2	ELI3-2 (ELICITOR-ACTIVATED GENE 3-2)	aryl-alcohol dehydrogenase/ mannitol dehydrogenase		GO:0016491; GO:0055114	oxidoreductase activity; oxidation-reduction process	molecular_function; biological_process
A01	500200	503199	island_33	3000	0.631623	16.6818
A01	515000	515199	island_34	200	2.01165	19.0046	BraA01g001100.3C	inside	Bra011797	AT4G37940.1	ath	AT4G37940	AGL21	AGL21	transcription factor		GO:0003700; GO:0005634; GO:0006355	sequence-specific DNA binding transcription factor activity; nucleus; regulation of transcription, DNA-templated	molecular_function; cellular_component; biological_process
A01	536000	537199	island_35	1200	1.82384	50	BraA01g001160.3C	inside	Bra011791	AT4G37860.1	ath	AT4G37860			hypothetical protein
A01	538200	539599	island_36	1400	1.82772	50
A01	543800	544999	island_37	1200	2.28635	50	BraA01g001170.3C	overlapEnd	Bra011790	AT4G37850.1	ath	AT4G37850			basic helix-loop-helix (bHLH) family protein		GO:0046983	protein dimerization activity	molecular_function
A01	556000	558399	island_38	2400	2.53992	50	BraA01g001180.3C	overlapStart	Bra011788	AT4G37840.1	ath	AT4G37840	HKL3	HKL3 (HEXOKINASE-LIKE 3)	ATP binding / fructokinase/ glucokinase/ hexokinase (EC:2.7.1.2)	K00844 hexokinase [EC:2.7.1.1]	GO:0004129; GO:0005743; GO:0005751	cytochrome-c oxidase activity; mitochondrial inner membrane; mitochondrial respiratory chain complex IV	molecular_function; cellular_component; cellular_component
A01	572400	573399	island_39	1000	0.319136	2.16319
A01	592000	593199	island_40	1200	1.44376	34.0476	BraA01g001210.3C	overlapStart	Bra011785	AT4G37780.1	ath	AT4G37780	MYB87	MYB87 (MYB DOMAIN PROTEIN 87)	DNA binding / transcription factor	K09422 myb proto-oncogene protein, plant	GO:0003677	DNA binding	molecular_function
A01	599200	600999	island_41	1800	2.2182	50	BraA01g001220.3C	overlapStart	Bra011784	AT4G37770.1	ath	AT4G37770	ACS8	ACS8	1-aminocyclopropane-1-carboxylate synthase (EC:4.4.1.14)	K01762 1-aminocyclopropane-1-carboxylate synthase [EC:4.4.1.14]	GO:0003824; GO:0009058; GO:0030170	catalytic activity; biosynthetic process; pyridoxal phosphate binding	molecular_function; biological_process; molecular_function
A01	609200	610199	island_42	1000	1.2746	28.1817	BraA01g001230.3C	inside	Bra011783	AT4G37760.1	ath	AT4G37760	SQE3	SQE3 (squalene epoxidase 3)	squalene monooxygenase	K00511 squalene monooxygenase [EC:1.14.99.7]	GO:0016491; GO:0055114	oxidoreductase activity; oxidation-reduction process	molecular_function; biological_process
A01	614200	616599	island_43	2400	1.15953	39.2755	BraA01g001240.3C	overlapEnd	Bra011782	AT4G37750.1	ath	AT4G37750	ANT	ANT (AINTEGUMENTA)	DNA binding / transcription factor	K09285 AP2-like factor, ANT lineage	GO:0003677; GO:0003700; GO:0006355; GO:0007275	DNA binding; sequence-specific DNA binding transcription factor activity; regulation of transcription, DNA-templated; multicellular organismal development	molecular_function; molecular_function; biological_process; biological_process
A01	646400	648199	island_44	1800	3.02403	50	BraA01g001290.3C	includeFeature	Bra011777	AT4G37650.1	ath	AT4G37650	SHR	SHR (SHORT ROOT)	protein binding / sequence-specific DNA binding / transcription factor		GO:0003700; GO:0005634; GO:0008356; GO:0009956; GO:0043565; GO:0048366	sequence-specific DNA binding transcription factor activity; nucleus; asymmetric cell division; radial pattern formation; sequence-specific DNA binding; leaf development	molecular_function; cellular_component; biological_process; biological_process; molecular_function; biological_process
A01	659200	659799	island_45	600	1.36759	25.4533	BraA01g001310.3C	overlapEnd	Bra011775	AT4G37580.1	ath	AT4G37580	HLS1	HLS1 (HOOKLESS 1)	N-acetyltransferase		GO:0008080	N-acetyltransferase activity	molecular_function
A01	677400	678199	island_46	800	1.98198	50	BraA01g001340.3C	inside	Bra011772	AT4G37540.1	ath	AT4G37540	LBD39	LBD39 (LOB DOMAIN-CONTAINING PROTEIN 39)
A01	683800	684999	island_47	1200	1.76953	43.7395	BraA01g001360.3C	overlapStart	Bra011771	AT4G37520.1	ath	AT4G37520			peroxidase 50 (PER50) (P50) (PRXR2)	K00430 peroxidase [EC:1.11.1.7]	GO:0004601; GO:0006979; GO:0020037; GO:0055114	peroxidase activity; response to oxidative stress; heme binding; oxidation-reduction process	molecular_function; biological_process; molecular_function; biological_process
A01	697400	702799	island_48	5400	0.226349	6.16123	BraA01g001400.3C	overlapStart	Bra011768	AT4G37460.1	ath	AT4G37460	SRFR1	SRFR1 (SUPPRESSOR OF RPS4-RLD 1)	protein complex scaffold		GO:0005515	protein binding	molecular_function
A01	710000	710799	island_49	800	0.73041	8.43021	BraA01g001410.3C	overlapEnd	Bra011767		ath	AT4G37450	AGP18	AGP18 (ARABINOGALACTAN PROTEIN 18)
A01	712800	716399	island_50	3600	2.32757	50	BraA01g001420.3C	includeFeature	Bra011766	AT4G37445.1	ath	AT4G37445			hypothetical protein
A01	717400	719399	island_51	2000	2.16165	50	BraA01g001430.3C	includeFeature	Bra011765		pop	POPTR_240218			hypothetical protein		GO:0005777; GO:0010468	peroxisome; regulation of gene expression	cellular_component; biological_process
A01	730600	732799	island_52	2200	1.28674	38.8167	BraA01g001460.3C	includeFeature	Bra011762	AT4G37430.1	ath	AT4G37430		CYP91A2 (CYTOCHROME P450 MONOOXYGENASE 91A2)	electron carrier/ heme binding / iron ion binding / monooxygenase/ oxygen binding	K00517 [EC:1.14.-.-]	GO:0005506; GO:0016705; GO:0020037; GO:0055114	iron ion binding; oxidoreductase activity, acting on paired donors, with incorporation or reduction of molecular oxygen; heme binding; oxidation-reduction process	molecular_function; molecular_function; molecular_function; biological_process
A01	735000	736799	island_53	1800	2.42658	50	BraA01g001470.3C	includeFeature	Bra011761	AT4G37430.1	ath	AT4G37430		CYP91A2 (CYTOCHROME P450 MONOOXYGENASE 91A2)	electron carrier/ heme binding / iron ion binding / monooxygenase/ oxygen binding	K00517 [EC:1.14.-.-]	GO:0005506; GO:0016705; GO:0020037; GO:0055114	iron ion binding; oxidoreductase activity, acting on paired donors, with incorporation or reduction of molecular oxygen; heme binding; oxidation-reduction process	molecular_function; molecular_function; molecular_function; biological_process
A01	740000	741399	island_54	1400	2.30968	50	BraA01g001480.3C	inside	Bra011760	AT4G37420.1	ath	AT4G37420			hypothetical protein
A01	744000	745799	island_55	1800	1.9421	50	BraA01g001490.3C	includeFeature	Bra011759	AT4G37410.1	ath	AT4G37410	CYP81F4		electron carrier/ heme binding / iron ion binding / monooxygenase/ oxygen binding	K00517 [EC:1.14.-.-]	GO:0005506; GO:0016705; GO:0020037; GO:0055114	iron ion binding; oxidoreductase activity, acting on paired donors, with incorporation or reduction of molecular oxygen; heme binding; oxidation-reduction process	molecular_function; molecular_function; molecular_function; biological_process
A01	751600	753599	island_56	2000	2.34907	50	BraA01g001500.3C	overlapEnd	Bra011758	AT4G37400.1	ath	AT4G37400	CYP81F3		electron carrier/ heme binding / iron ion binding / monooxygenase/ oxygen binding	K00517 [EC:1.14.-.-]	GO:0005506; GO:0016705; GO:0020037; GO:0055114	iron ion binding; oxidoreductase activity, acting on paired donors, with incorporation or reduction of molecular oxygen; heme binding; oxidation-reduction process	molecular_function; molecular_function; molecular_function; biological_process
A01	761200	763799	island_57	2600	1.98485	50	BraA01g001510.3C	includeFeature	Bra041046	AT4G37390.1	ath	AT4G37390	BRU6	BRU6	indole-3-acetic acid amido synthetase	K14487 auxin responsive GH3 gene family
A01	768400	768799	island_58	400	2.72387	39.8916
A01	772800	774799	island_59	2000	1.13082	34.8108	BraA01g001520.3C	overlapStart	Bra011757	AT4G37370.1	ath	AT4G37370	CYP81D8		electron carrier/ heme binding / iron ion binding / monooxygenase/ oxygen binding	K00517 [EC:1.14.-.-]	GO:0005506; GO:0016705; GO:0020037; GO:0055114	iron ion binding; oxidoreductase activity, acting on paired donors, with incorporation or reduction of molecular oxygen; heme binding; oxidation-reduction process	molecular_function; molecular_function; molecular_function; biological_process
A01	776400	776999	island_60	600	2.39684	50	BraA01g001530.3C	inside	Bra011756	AT4G37330.1	ath	AT4G37330	CYP81D4		electron carrier/ heme binding / iron ion binding / monooxygenase/ oxygen binding	K00517 [EC:1.14.-.-]	GO:0005506; GO:0016705; GO:0020037; GO:0055114	iron ion binding; oxidoreductase activity, acting on paired donors, with incorporation or reduction of molecular oxygen; heme binding; oxidation-reduction process	molecular_function; molecular_function; molecular_function; biological_process
A01	778200	779799	island_61	1600	1.33931	42.3677	BraA01g001530.3C	overlapEnd	Bra011756	AT4G37330.1	ath	AT4G37330	CYP81D4		electron carrier/ heme binding / iron ion binding / monooxygenase/ oxygen binding	K00517 [EC:1.14.-.-]	GO:0005506; GO:0016705; GO:0020037; GO:0055114	iron ion binding; oxidoreductase activity, acting on paired donors, with incorporation or reduction of molecular oxygen; heme binding; oxidation-reduction process	molecular_function; molecular_function; molecular_function; biological_process
A01	783000	785399	island_62	2400	1.58713	50	BraA01g001540.3C	inside	Bra011755	AT4G37310.1	ath	AT4G37310	CYP81H1		electron carrier/ heme binding / iron ion binding / monooxygenase/ oxygen binding	K00517 [EC:1.14.-.-]	GO:0005506; GO:0016705; GO:0020037; GO:0055114	iron ion binding; oxidoreductase activity, acting on paired donors, with incorporation or reduction of molecular oxygen; heme binding; oxidation-reduction process	molecular_function; molecular_function; molecular_function; biological_process
A01	787600	787999	island_63	400	1.9963	31.6894	BraA01g001560.3C	includeFeature	Bra011753	AT4G37295.1	ath	AT4G37295			hypothetical protein
A01	836400	836999	island_64	600	1.01833	11.7028	BraA01g001640.3C	overlapStart	Bra011744	AT4G36900.1	ath	AT4G36900		RAP2.10 (related to AP2 10)	DNA binding / transcription factor	K09286 EREBP-like factor	GO:0003677; GO:0003700; GO:0006355	DNA binding; sequence-specific DNA binding transcription factor activity; regulation of transcription, DNA-templated	molecular_function; molecular_function; biological_process
A01	898600	899999	island_65	1400	1.75281	50	BraA01g001770.3C	inside	Bra011732	AT4G37050.1	ath	AT4G37050	PLP4	PLP4 (PATATIN-LIKE PROTEIN 4)	nutrient reservoir		GO:0006629; GO:0008152	lipid metabolic process; metabolic process	biological_process; biological_process
A01	903800	904399	island_66	600	2.4977	44.2514	BraA01g001780.3C	overlapStart	Bra011731	AT4G37070.2	ath	AT4G37060	PLP5	PLP5 (PATATIN-LIKE PROTEIN 5)	nutrient reservoir		GO:0006629; GO:0008152	lipid metabolic process; metabolic process	biological_process; biological_process
A01	937000	939999	island_67	3000	0.426689	6.85318	BraA01g001870.3C	overlapStart	Bra011721	AT4G37160.1	ath	AT4G37160	sks15	sks15 (SKU5 Similar 15)	copper ion binding / oxidoreductase		GO:0005507; GO:0016491; GO:0055114	copper ion binding; oxidoreductase activity; oxidation-reduction process	molecular_function; molecular_function; biological_process
A01	978000	979199	island_68	1200	1.34739	22.8552	BraA01g001960.3C	overlapEnd	Bra011714	AT4G35910.1	ath	AT4G35910			hypothetical protein	K14169 cytoplasmic tRNA 2-thiolation protein 2
A01	978000	979199	island_68	1200	1.34739	22.8552	BraA01g001970.3C	overlapEnd	Bra011713	AT4G36870.2	ath	AT4G36870	BLH2	BLH2 (BEL1-LIKE HOMEODOMAIN 2)	DNA binding / transcription factor		GO:0003677; GO:0006355	DNA binding; regulation of transcription, DNA-templated	molecular_function; biological_process
A01	980400	981399	island_69	1000	1.57931	35.5848	BraA01g001970.3C	inside	Bra011713	AT4G36870.2	ath	AT4G36870	BLH2	BLH2 (BEL1-LIKE HOMEODOMAIN 2)	DNA binding / transcription factor		GO:0003677; GO:0006355	DNA binding; regulation of transcription, DNA-templated	molecular_function; biological_process
[truncated: 22,110 more rows]

## Sheet: Table S6
feature	counts-flower	sd-flower	expr_lvl-flower	counts-leaf	sd-leaf	expr_lvl-leaf	DElog2FC	DEpadj	DEdir
BraA01g035500.3C	0	0	no_expr	1446.27	33.1496	high	10.9486	1.09e-21	up
[truncated: 46,247 more rows]

## Sheet: Table S7
seqnames	start	end	peak	width	peaks_leaf	FC_leaf	peaks_flower	FC_flower	summit	M_value	A_value	P_value	Peak_Group	density_leaves	density_flowers	feature	start_position	end_position	feature_strand	insideFeature	v1.5_names	sp	gene	symbol	symbol_desc	desc	KO_1	KO_2	GO_terms	GO_desc
[truncated: 12,878 more rows]

[truncated: 2 more sheets: Table S8, Table S9]
